# Supplementary material for: Chromatogram libraries improve peptide detection and quantification by data independent acquisition mass spectrometry
Source: Nat Commun. 2018 Dec 3;9:5128. doi: 10.1038/s41467-018-07454-w (PMC6277451; doi:10.1038/s41467-018-07454-w)
Supplement: Supplementary file 2 — Supplementary Data 1 [file 41467_2018_7454_MOESM2_ESM.xlsx]

## Sheet: Contents
Supplementary Data 1
Raw intensity and normalized ratio values for 5781 protein groups detected in the HeLa serum starvation time course experiment. 1097 protein groups with EdgeR Q-Values <0.01 were used to generate Figure 6, Supplementary Figure 6, an Supplementary Figure 7.
Header	Definition
timepoint	Six serum starvation timepoints were used: 0 (a), 2 (b), 4 (c), 8 (d), 16 (e), and 24 (f) hours.
replicate	Six replicates for each time point were used. Raw file names indicate the timepoint letter and replicate number combination. For example, 23aug2017_hela_serum_timecourse_wide_1b.mzML is the 2 hour sample, replicate 1.
Protein Accession (Swissprot)	Swissprot accessions (in the db|accession|name format) for protein groups are ";" deliminated.
EdgeR Timecourse Q-Value	Significance q-values computed by EdgeR 3.6
Aggregate Timepoint Ratio Data	Log normalized ratios of median intensity aggregates for each replicate
K-Means Cluster	The temporal starvation profiles of these proteins fell into five k-means cluster groups where the majority changing proteins increased in abundance.

## Sheet: serum starvation data
		Raw Intensity Data
	timepoint	0h						2h						4h						8h						16h						24h						EdgeR Timecourse Q-Value											Aggregate Timepoint Ratio Data
	replicate	r1	r2	r3	r4	r5	r6	r1	r2	r3	r4	r5	r6	r1	r2	r3	r4	r5	r6	r1	r2	r3	r4	r5	r6	r1	r2	r3	r4	r5	r6	r1	r2	r3	r4	r5	r6
row	Protein Accession (Swissprot)	23aug2017_hela_serum_timecourse_wide_1a.mzML	23aug2017_hela_serum_timecourse_wide_2a.mzML	23aug2017_hela_serum_timecourse_wide_3a.mzML	23aug2017_hela_serum_timecourse_wide_4a.mzML	23aug2017_hela_serum_timecourse_wide_5a.mzML	23aug2017_hela_serum_timecourse_wide_6a.mzML	23aug2017_hela_serum_timecourse_wide_1b.mzML	23aug2017_hela_serum_timecourse_wide_2b.mzML	23aug2017_hela_serum_timecourse_wide_3b.mzML	23aug2017_hela_serum_timecourse_wide_4b.mzML	23aug2017_hela_serum_timecourse_wide_5b.mzML	23aug2017_hela_serum_timecourse_wide_6b.mzML	23aug2017_hela_serum_timecourse_wide_1c.mzML	23aug2017_hela_serum_timecourse_wide_2c.mzML	23aug2017_hela_serum_timecourse_wide_3c.mzML	23aug2017_hela_serum_timecourse_wide_4c.mzML	23aug2017_hela_serum_timecourse_wide_5c.mzML	23aug2017_hela_serum_timecourse_wide_6c.mzML	23aug2017_hela_serum_timecourse_wide_1d.mzML	23aug2017_hela_serum_timecourse_wide_2d.mzML	23aug2017_hela_serum_timecourse_wide_3d.mzML	23aug2017_hela_serum_timecourse_wide_4d.mzML	23aug2017_hela_serum_timecourse_wide_5d.mzML	23aug2017_hela_serum_timecourse_wide_6d.mzML	23aug2017_hela_serum_timecourse_wide_1e.mzML	23aug2017_hela_serum_timecourse_wide_2e.mzML	23aug2017_hela_serum_timecourse_wide_3e.mzML	23aug2017_hela_serum_timecourse_wide_4e.mzML	23aug2017_hela_serum_timecourse_wide_5e.mzML	23aug2017_hela_serum_timecourse_wide_6e.mzML	23aug2017_hela_serum_timecourse_wide_1f.mzML	23aug2017_hela_serum_timecourse_wide_2f.mzML	23aug2017_hela_serum_timecourse_wide_3f.mzML	23aug2017_hela_serum_timecourse_wide_4f.mzML	23aug2017_hela_serum_timecourse_wide_5f.mzML	23aug2017_hela_serum_timecourse_wide_6f.mzML		0h	2h	4h	8h	16h	24h	mean	stdev	0h	Protein Accession (Swissprot)	0h
1	sp|Q687X5|STEA4_HUMAN	28600000	25000000	29800000	24600000	27600000	28200000	26200000	27400000	29700000	26200000	29900000	28500000	29900000	27800000	27500000	24200000	28100000	27300000	21100000	21200000	23700000	23600000	22500000	25500000	19300000	20400000	20200000	22000000	18700000	18800000	19500000	20200000	19200000	19000000	19500000	13800000	4.80718e-10	27900000	27950000	27650000	23050000	19750000	19350000	24275000	4.10533e+06	0.882998	sp|Q687X5|STEA4_HUMAN	0
2	sp|P09669|COX6C_HUMAN	75600000	75000000	92900000	74800000	90600000	89600000	76800000	94800000	86700000	109000000	92500000	99700000	90000000	71900000	78600000	83300000	72700000	90700000	62300000	64600000	72700000	67800000	92700000	74700000	56500000	63900000	63100000	58800000	53600000	67000000	58600000	42600000	47600000	51600000	53700000	48000000	3.50929e-08	82600000	93650000	80950000	70250000	60950000	49800000	7.30333e+07	1.59548e+07	0.599609	sp|P09669|COX6C_HUMAN	0
3	sp|Q9ULI3|HEG1_HUMAN	796046	875290	906669	885332	782476	689882	992921	709387	840472	787332	903119	818604	784874	949347	889768	898111	750148	769521	799889	661315	559163	525660	599851	674058	429086	722967	566417	620649	532104	523972	290860	615218	568138	575846	391724	415062	2.76415e-07	835668	829538	837321	630583	549261	491600	695662	158052	0.885826	sp|Q9ULI3|HEG1_HUMAN	0
4	sp|Q8TEM1|PO210_HUMAN	199000000	191000000	192000000	197000000	188000000	207000000	190000000	209000000	183000000	197000000	217000000	220000000	222000000	213000000	194000000	213000000	205000000	210000000	197000000	202000000	213000000	189000000	193000000	199000000	161000000	167000000	165000000	181000000	180000000	181000000	157000000	172000000	157000000	174000000	172000000	149000000	3.06217e-07	194500000	203000000	211500000	198000000	173500000	164500000	1.90833e+08	1.80767e+07	0.20284	sp|Q8TEM1|PO210_HUMAN	0
5	sp|Q96CP2|FWCH2_HUMAN	81400000	74300000	76600000	75000000	70000000	73800000	78800000	73500000	81000000	72000000	76500000	94000000	83200000	74500000	71100000	73400000	78600000	75900000	75500000	70800000	79600000	61300000	70200000	70400000	67800000	57500000	64600000	59600000	60200000	60900000	68300000	57100000	61200000	63000000	58100000	48800000	1.95629e-06	74650000	77650000	75200000	70600000	60550000	59650000	6.97167e+07	7.79087e+06	0.63322	sp|Q96CP2|FWCH2_HUMAN	0
6	sp|Q8WTS1|ABHD5_HUMAN	221500	458285	381407	468880	535464	509643	499883	426382	625292	691890	601180	514040	484211	394133	567722	350719	559029	531902	331143	575567	436747	511689	410227	450721	296462	137401	409470	358891	309957	282440	155600	126813	239318	165888	234489	257259	4.46945e-06	463582	557610	508056	443734	303209	200188	412730	134754	0.377372	sp|Q8WTS1|ABHD5_HUMAN	0
7	sp|P36776-2|LONM_HUMAN;sp|P36776|LONM_HUMAN	205000000	205000000	197000000	224000000	218000000	221000000	220000000	197000000	215000000	196000000	216000000	204000000	201000000	213000000	223000000	206000000	223000000	223000000	206000000	190000000	203000000	205000000	205000000	191000000	186000000	185000000	196000000	178000000	191000000	185000000	186000000	187000000	191000000	184000000	200000000	170000000	1.2742e-05	211500000	209500000	218000000	204000000	185500000	186500000	202500000	1.35462e+07	0.664392	sp|P36776-2|LONM_HUMAN;sp|P36776|LONM_HUMAN	0
8	sp|Q15642-2|CIP4_HUMAN;sp|Q15642|CIP4_HUMAN	38900000	38100000	37700000	35700000	35500000	37800000	37300000	39100000	35200000	39600000	37800000	38000000	37500000	39900000	34700000	43900000	34600000	39600000	38400000	36000000	35500000	32600000	31600000	33400000	32000000	32000000	31200000	31800000	31400000	31400000	33400000	32700000	32500000	33300000	32100000	31400000	1.58796e-05	37750000	37900000	38550000	34450000	31600000	32600000	35475000	2.99479e+06	0.759653	sp|Q15642-2|CIP4_HUMAN;sp|Q15642|CIP4_HUMAN	0
9	sp|Q9GZY8-2|MFF_HUMAN	102000000	91000000	86200000	95000000	92100000	93000000	99400000	105000000	93400000	99600000	95900000	87200000	106000000	101000000	100000000	96700000	89800000	97600000	99300000	93600000	99500000	86000000	86100000	87000000	90500000	77200000	81200000	78400000	75200000	77200000	87700000	79500000	76000000	73200000	82300000	80600000	1.80764e-05	92550000	97650000	98800000	90300000	77800000	80050000	89525000	8.82093e+06	0.342934	sp|Q9GZY8-2|MFF_HUMAN	0
10	sp|P25815|S100P_HUMAN	190000000	193000000	188000000	196000000	204000000	209000000	173000000	205000000	195000000	214000000	215000000	229000000	200000000	204000000	205000000	183000000	187000000	189000000	208000000	198000000	198000000	183000000	172000000	204000000	203000000	175000000	189000000	175000000	167000000	184000000	169000000	156000000	167000000	174000000	164000000	143000000	2.24667e-05	194500000	209500000	194500000	198000000	179500000	165500000	190250000	1.54588e+07	0.274924	sp|P25815|S100P_HUMAN	0
11	sp|P49748-2|ACADV_HUMAN;sp|P49748-3|ACADV_HUMAN;sp|P49748|ACADV_HUMAN	847000000	815000000	798000000	838000000	824000000	811000000	830000000	802000000	809000000	747000000	828000000	883000000	839000000	836000000	799000000	842000000	845000000	822000000	788000000	790000000	800000000	790000000	794000000	781000000	735000000	768000000	771000000	759000000	722000000	736000000	766000000	796000000	737000000	765000000	764000000	667000000	2.32286e-05	819500000	818500000	837500000	790000000	747500000	764500000	796250000	3.51024e+07	0.662349	sp|P49748-2|ACADV_HUMAN;sp|P49748-3|ACADV_HUMAN;sp|P49748|ACADV_HUMAN	0
12	sp|P32929|CGL_HUMAN	20900000	23500000	22500000	22200000	23000000	23300000	25300000	22700000	29200000	25800000	26800000	24400000	23100000	23400000	27300000	24800000	25500000	28900000	19700000	18200000	22500000	22200000	19700000	19100000	16500000	18100000	18800000	17300000	18600000	17700000	19100000	19700000	19900000	18000000	19800000	14800000	2.74735e-05	22750000	25550000	25150000	19700000	17900000	19400000	2.17417e+07	3.21083e+06	0.314042	sp|P32929|CGL_HUMAN	0
13	sp|P08729|K2C7_HUMAN	3410000000	3370000000	3290000000	3040000000	3240000000	3460000000	3120000000	3380000000	3080000000	3690000000	3360000000	3670000000	3280000000	3100000000	3080000000	3290000000	2980000000	3250000000	3170000000	3200000000	3240000000	3160000000	3210000000	3190000000	3120000000	2940000000	3200000000	3060000000	3060000000	3190000000	3020000000	2910000000	2690000000	2860000000	2850000000	2760000000	2.99547e-05	3330000000	3370000000	3175000000	3195000000	3090000000	2855000000	3.16917e+09	1.85403e+08	0.867481	sp|P08729|K2C7_HUMAN	0
14	sp|Q04656-2|ATP7A_HUMAN;sp|Q04656-3|ATP7A_HUMAN;sp|Q04656-5|ATP7A_HUMAN;sp|Q04656|ATP7A_HUMAN	16200000	19200000	18500000	18600000	19600000	17300000	15900000	19500000	20500000	20600000	17700000	17300000	18600000	18000000	16900000	18500000	19200000	18100000	18200000	16500000	16900000	16600000	17100000	17000000	14600000	17100000	15800000	16900000	16000000	14600000	15300000	17800000	14800000	15900000	13200000	12900000	3.86249e-05	18550000	18600000	18300000	16950000	15900000	15050000	17225000	1.50756e+06	0.878901	sp|Q04656-2|ATP7A_HUMAN;sp|Q04656-3|ATP7A_HUMAN;sp|Q04656-5|ATP7A_HUMAN;sp|Q04656|ATP7A_HUMAN	0
15	sp|P30622-2|CLIP1_HUMAN	24300000	22700000	22300000	23400000	22000000	22600000	25000000	25400000	26700000	23900000	23900000	24800000	25600000	27200000	25300000	24200000	24400000	23900000	22400000	22800000	27900000	23200000	24800000	21800000	23200000	21900000	23300000	23100000	21200000	23300000	21700000	18700000	20700000	19300000	21200000	20800000	3.95447e-05	22650000	24900000	24850000	23000000	23150000	20750000	2.32167e+07	1.5465e+06	-0.366418	sp|P30622-2|CLIP1_HUMAN	0
16	sp|Q01650|LAT1_HUMAN	146000000	121000000	154000000	133000000	139000000	145000000	126000000	153000000	128000000	165000000	139000000	168000000	147000000	130000000	147000000	165000000	138000000	140000000	112000000	112000000	132000000	113000000	134000000	132000000	120000000	124000000	126000000	124000000	109000000	122000000	132000000	105000000	99600000	106000000	103000000	102000000	4.354e-05	142000000	146000000	143500000	122500000	123000000	104000000	1.30167e+08	1.65126e+07	0.716624	sp|Q01650|LAT1_HUMAN	0
17	sp|O95834-2|EMAL2_HUMAN;sp|O95834-3|EMAL2_HUMAN	30300000	28700000	28300000	33400000	30400000	30600000	27700000	24300000	33100000	21500000	33800000	36400000	33900000	36700000	32000000	35900000	35900000	32400000	32800000	27200000	32700000	34600000	34100000	30700000	24500000	22100000	28300000	26200000	27400000	27200000	21500000	20800000	27500000	23300000	24100000	16500000	4.47262e-05	30350000	30400000	34900000	32750000	26700000	22400000	2.95833e+07	4.46012e+06	0.171894	sp|O95834-2|EMAL2_HUMAN;sp|O95834-3|EMAL2_HUMAN	0
18	sp|P33897|ABCD1_HUMAN	34600000	33100000	33200000	34000000	32000000	33100000	32600000	33700000	32600000	39100000	34700000	36100000	30800000	34800000	34600000	32100000	31800000	33200000	31600000	32900000	32900000	31300000	32800000	32500000	27900000	30900000	30500000	31000000	28900000	30400000	26500000	32300000	30700000	30500000	29800000	28300000	4.50055e-05	33150000	34200000	32650000	32650000	30450000	30150000	3.22083e+07	1.58569e+06	0.593852	sp|P33897|ABCD1_HUMAN	0
19	sp|Q14244|MAP7_HUMAN	104000000	90300000	95900000	88200000	92100000	95800000	97600000	105000000	93200000	102000000	97400000	108000000	97100000	97300000	89400000	97300000	102000000	92000000	89500000	86300000	90600000	83900000	103000000	93700000	92700000	83400000	90600000	79100000	80400000	95600000	86300000	73400000	76900000	79600000	81900000	87300000	5.52965e-05	93950000	99800000	97200000	90050000	87000000	80750000	9.14583e+07	7.0041e+06	0.355744	sp|Q14244|MAP7_HUMAN	0
20	sp|Q96AC1-3|FERM2_HUMAN;sp|Q96AC1|FERM2_HUMAN	84900000	76100000	82000000	80900000	81800000	86700000	85400000	69700000	93600000	65000000	85200000	78500000	81200000	77000000	85500000	80500000	85400000	81200000	80900000	73600000	81800000	80600000	90400000	77000000	62400000	75700000	83100000	69500000	69800000	74400000	71600000	58600000	68500000	70200000	65000000	53500000	6.81357e-05	81900000	81850000	81200000	80750000	72100000	66750000	77425000	6.43776e+06	0.695118	sp|Q96AC1-3|FERM2_HUMAN;sp|Q96AC1|FERM2_HUMAN	0
21	sp|Q96HY7|DHTK1_HUMAN	5044412	5771450	5509529	4.94597e+06	5.25897e+06	6282860	6.31314e+06	5814284	5.9527e+06	5.79496e+06	6370511	4221904	5334240	5.8014e+06	5.88328e+06	5.85408e+06	4812750	5.18809e+06	5.67611e+06	4.58846e+06	5404038	4.77684e+06	4850884	4921248	4874402	4963371	4942836	4523641	4431605	4.98149e+06	4470167	3696781	4840972	4558832	4371397	3.89988e+06	9.32418e-05	5.38425e+06	5.88349e+06	5.56782e+06	4886066	4908619	4420782	5.17517e+06	533543	0.39187	sp|Q96HY7|DHTK1_HUMAN	0
22	sp|P62745|RHOB_HUMAN	12900000	13100000	11700000	12700000	13000000	13200000	12700000	9707733	14800000	7277841	17400000	18800000	14300000	14500000	16300000	17700000	14200000	15300000	14200000	9948301	12500000	11200000	11500000	9450234	9198002	8590807	8867482	10300000	8917852	9224200	9528111	8141438	8192276	9311363	8104669	2.37928e+06	0.000109735	12950000	13750000	14900000	11350000	9057927	8166857	1.16958e+07	2.668e+06	0.470091	sp|P62745|RHOB_HUMAN	0
23	sp|Q6T4R5-2|NHS_HUMAN;sp|Q6T4R5|NHS_HUMAN	1.51918e+06	1.68882e+06	1.38375e+06	1.562e+06	1.90814e+06	1.5438e+06	1850449	1970986	1.70028e+06	2.21826e+06	1.87338e+06	2.09293e+06	1.38188e+06	1771444	1.79917e+06	1.38864e+06	1.61692e+06	1.63276e+06	1.467e+06	1.39866e+06	1588413	1.51417e+06	1.50337e+06	1.58882e+06	1.07941e+06	1.10371e+06	1.36648e+06	1402699	1.3101e+06	1300824	1.15877e+06	458513	1.32641e+06	1.18918e+06	1.28666e+06	1.54687e+06	0.000110488	1552901	1.92218e+06	1.62484e+06	1.50877e+06	1.30546e+06	1.23792e+06	1.52535e+06	244693	0.112607	sp|Q6T4R5-2|NHS_HUMAN;sp|Q6T4R5|NHS_HUMAN	0
24	sp|Q13492-2|PICAL_HUMAN;sp|Q13492-5|PICAL_HUMAN;sp|Q13492|PICAL_HUMAN	95100000	100000000	106000000	92700000	104000000	105000000	110000000	109000000	104000000	108000000	108000000	98600000	106000000	108000000	103000000	111000000	103000000	106000000	106000000	104000000	108000000	99500000	94600000	103000000	93800000	99200000	105000000	87700000	101000000	99000000	97000000	94500000	95500000	84900000	93800000	79200000	0.000136873	102000000	108000000	106000000	103500000	99100000	94150000	102125000	4.98375e+06	-0.0250815	sp|Q13492-2|PICAL_HUMAN;sp|Q13492-5|PICAL_HUMAN;sp|Q13492|PICAL_HUMAN	0
25	sp|P80294|MT1H_HUMAN	13400000	4.17766e+06	3.57736e+06	15500000	14600000	13500000	16700000	90985	42300000	18977	35300000	23000000	24600000	66800000	41000000	50600000	48100000	23400000	60500000	17900000	47500000	36300000	41800000	35700000	44700000	34300000	17300000	12600000	19400000	12300000	1619409	5555522	3176865	10600000	3.75507e+06	25127.9	0.000152513	13450000	19850000	44550000	39050000	18350000	3.46597e+06	2.31193e+07	1.56604e+07	-0.617437	sp|P80294|MT1H_HUMAN	0
26	sp|P62328|TYB4_HUMAN	551000000	542000000	579000000	542000000	551000000	562000000	562000000	620000000	528000000	594000000	578000000	631000000	551000000	540000000	525000000	511000000	566000000	530000000	534000000	490000000	565000000	488000000	542000000	523000000	536000000	500000000	515000000	530000000	502000000	499000000	530000000	471000000	478000000	501000000	525000000	463000000	0.000173085	551000000	586000000	535000000	528500000	508500000	489500000	5.33083e+08	3.36146e+07	0.533002	sp|P62328|TYB4_HUMAN	0
27	sp|P00966|ASSY_HUMAN	1190000000	1130000000	1120000000	1170000000	1170000000	1080000000	1230000000	1030000000	1270000000	1050000000	1290000000	1260000000	1240000000	1220000000	1280000000	1340000000	1380000000	1220000000	1200000000	1130000000	1230000000	1240000000	1370000000	1170000000	1050000000	983000000	1040000000	1040000000	1090000000	1130000000	1100000000	975000000	1100000000	1020000000	1020000000	821000000	0.000176288	1150000000	1245000000	1260000000	1215000000	1045000000	1020000000	1.15583e+09	1.03025e+08	-0.0566205	sp|P00966|ASSY_HUMAN	0
28	sp|Q6KB66-2|K2C80_HUMAN;sp|Q6KB66|K2C80_HUMAN	6.40848e+06	5599089	5000771	4860169	5.78984e+06	6050092	6140793	7168021	7977805	8139334	7.35261e+06	8348519	8444085	7.0245e+06	7094408	8599604	7017517	7.01978e+06	6711282	7.39757e+06	8084610	5909974	7373151	8226726	5841607	4.88053e+06	5827306	5066764	5023441	5282889	5264715	5161376	4.62051e+06	5147080	4617479	5157487	0.000223554	5.69446e+06	7.66521e+06	7.05945e+06	7.38536e+06	5.17483e+06	5.15228e+06	6.35527e+06	1.14457e+06	-0.577338	sp|Q6KB66-2|K2C80_HUMAN;sp|Q6KB66|K2C80_HUMAN	0
29	sp|P22830-2|HEMH_HUMAN;sp|P22830|HEMH_HUMAN	17000000	16600000	14000000	16300000	16600000	16500000	18300000	17600000	17600000	17100000	16500000	14000000	17300000	19100000	18500000	17100000	15700000	16900000	16500000	16000000	18200000	15100000	14400000	14700000	14200000	14900000	15100000	13400000	14000000	13400000	13500000	14900000	15500000	13000000	13500000	13400000	0.000239912	16550000	17350000	17200000	15550000	14100000	13500000	1.57083e+07	1.6197e+06	0.519645	sp|P22830-2|HEMH_HUMAN;sp|P22830|HEMH_HUMAN	0
30	sp|P04732|MT1E_HUMAN	28200000	15000000	16700000	32900000	28900000	29000000	35400000	11400000	68100000	11000000	52000000	50900000	42900000	116000000	38700000	99200000	87300000	46600000	101000000	34400000	87400000	62200000	89700000	61900000	78200000	77200000	37000000	29400000	29900000	27800000	12100000	14000000	15800000	24500000	13900000	11300000	0.000255918	28550000	43150000	66950000	74800000	33450000	13950000	43475000	2.33556e+07	-0.639033	sp|P04732|MT1E_HUMAN	0
31	sp|Q16822|PCKGM_HUMAN	130000000	154000000	147000000	147000000	158000000	171000000	151000000	133000000	176000000	186000000	184000000	160000000	147000000	129000000	182000000	158000000	167000000	167000000	124000000	121000000	142000000	146000000	131000000	133000000	112000000	132000000	126000000	98900000	119000000	114000000	132000000	133000000	131000000	117000000	126000000	144000000	0.000271164	150500000	168000000	162500000	132000000	116500000	131500000	143500000	2.00774e+07	0.348652	sp|Q16822|PCKGM_HUMAN	0
32	sp|Q9UII2|ATIF1_HUMAN	87700000	106000000	101000000	97300000	99300000	90200000	112000000	121000000	95100000	113000000	96500000	98500000	92500000	95900000	99600000	122000000	88600000	79200000	94600000	93300000	101000000	72800000	88000000	81700000	87400000	73900000	80300000	71600000	80500000	78900000	82900000	66200000	81600000	75600000	78500000	92300000	0.000271164	98300000	105250000	94200000	90650000	79600000	80050000	9.13417e+07	1.01575e+07	0.685042	sp|Q9UII2|ATIF1_HUMAN	0
33	sp|P35241-5|RADI_HUMAN;sp|P35241|RADI_HUMAN	108000000	117000000	106000000	98200000	93000000	96900000	110000000	119000000	98700000	114000000	102000000	119000000	114000000	103000000	100000000	107000000	99600000	99900000	94800000	91800000	103000000	88600000	110000000	94700000	90200000	101000000	89400000	97100000	87500000	88800000	98300000	81100000	89200000	88900000	87500000	92900000	0.000278181	102100000	112000000	101500000	94750000	89800000	89050000	98200000	8.749e+06	0.445765	sp|P35241-5|RADI_HUMAN;sp|P35241|RADI_HUMAN	0
34	sp|Q92522|H1X_HUMAN	156000000	152000000	161000000	155000000	140000000	161000000	174000000	182000000	190000000	198000000	174000000	184000000	186000000	176000000	198000000	184000000	169000000	181000000	157000000	156000000	151000000	174000000	145000000	146000000	142000000	152000000	150000000	139000000	142000000	135000000	150000000	148000000	118000000	138000000	133000000	146000000	0.000404547	155500000	183000000	182500000	153500000	142000000	142000000	159750000	1.86835e+07	-0.227473	sp|Q92522|H1X_HUMAN	0
35	sp|O75955|FLOT1_HUMAN	141000000	133000000	137000000	133000000	140000000	135000000	139000000	141000000	133000000	138000000	141000000	142000000	140000000	141000000	136000000	151000000	142000000	141000000	132000000	132000000	124000000	137000000	129000000	130000000	114000000	132000000	128000000	137000000	126000000	125000000	137000000	131000000	118000000	127000000	126000000	103000000	0.000450645	136000000	140000000	141000000	131000000	127000000	126500000	1.33583e+08	6.35938e+06	0.380016	sp|O75955|FLOT1_HUMAN	0
36	sp|P36871|PGM1_HUMAN	347000000	356000000	334000000	354000000	342000000	339000000	352000000	345000000	339000000	368000000	341000000	357000000	381000000	356000000	361000000	345000000	390000000	355000000	341000000	341000000	316000000	351000000	349000000	342000000	319000000	324000000	345000000	327000000	334000000	327000000	330000000	304000000	333000000	326000000	323000000	321000000	0.000468378	344500000	348500000	358500000	341500000	327000000	324500000	340750000	1.29836e+07	0.288825	sp|P36871|PGM1_HUMAN	0
37	sp|O00483|NDUA4_HUMAN	84300000	97000000	89700000	111000000	99600000	103000000	95400000	94800000	97300000	95200000	127000000	147000000	103000000	109000000	113000000	126000000	112000000	118000000	93600000	96500000	98100000	108000000	109000000	97300000	77300000	80900000	84700000	84600000	99400000	87200000	72000000	93200000	78400000	83400000	82600000	64900000	0.000486032	98300000	96350000	112500000	97700000	84650000	80500000	95000000	1.13457e+07	0.290859	sp|O00483|NDUA4_HUMAN	0
38	sp|Q7Z6I8|CE024_HUMAN	8.13077e+06	8467841	8413266	8.2999e+06	8562456	7979610	9237175	7844951	8605981	7247685	9358343	10000000	8649217	9933544	9210502	10100000	10100000	9468998	9011133	9204622	9585787	9229387	9732406	8909030	8646830	7165458	8941100	8873266	8718620	8872319	6.82321e+06	7.43227e+06	8455383	7.97206e+06	8.32487e+06	7.42215e+06	0.000550121	8.35658e+06	8921578	9701271	9.217e+06	8.79547e+06	7702167	8.78235e+06	692960	-0.614412	sp|Q7Z6I8|CE024_HUMAN	0
39	sp|P29966|MARCS_HUMAN	7.36786e+06	7.21371e+06	9083687	6148208	6.46836e+06	8.05061e+06	8462241	8.14416e+06	8.32712e+06	7.64091e+06	6747991	9271605	7702245	6.73645e+06	6027875	6.90445e+06	5805007	6482936	6.61881e+06	6.19989e+06	5.34902e+06	5458972	5060953	6160048	5.62993e+06	6076071	5142981	6207994	4.79069e+06	6.82126e+06	7.69443e+06	5770322	6483083	7442811	5392375	5798081	0.000550632	7290782	8235641	6.60969e+06	5809510	5.853e+06	6140582	6.65653e+06	951564	0.666531	sp|P29966|MARCS_HUMAN	0
40	sp|Q9H4G0-2|E41L1_HUMAN	719059	625226	801493	574151	664062	569238	766557	807775	665392	729990	606351	692481	776359	599519	827625	605881	400896	623334	635520	504733	712980	643091	678995	661534	302403	507539	502140	558183	503234	511530	482874	338208	590926	531180	464349	497934	0.000550632	644644	711235	614608	652313	505387	490404	603098	87432	0.475174	sp|Q9H4G0-2|E41L1_HUMAN	0
41	sp|P08648|ITA5_HUMAN	11500000	8876784	10100000	9476735	10000000	10900000	9958715	9212813	8893028	8.12651e+06	12600000	12400000	11700000	9747127	10800000	10900000	8960336	12200000	10200000	9691088	9914934	10000000	8.00821e+06	9201793	7.73108e+06	9550861	8.12138e+06	7.96244e+06	7442950	8225412	9619075	8657193	6408801	8790442	7063077	6746036	0.000591642	10050000	9585764	10850000	9803011	8041910	7860135	9.36514e+06	1.1773e+06	0.581722	sp|P08648|ITA5_HUMAN	0
42	sp|P21912|SDHB_HUMAN	80000000	74600000	58700000	68700000	67700000	76800000	65800000	75300000	66000000	84400000	73400000	80500000	73300000	69000000	63800000	75700000	57100000	73700000	67800000	67300000	62700000	66900000	63900000	66700000	82000000	55200000	60200000	50000000	58400000	57000000	59900000	55400000	51800000	57300000	58500000	62200000	0.00070216	71650000	74350000	71150000	66800000	57700000	57900000	6.65917e+07	7.22782e+06	0.699842	sp|P21912|SDHB_HUMAN	0
43	sp|Q96IF1|AJUBA_HUMAN	771343	818761	816361	417605	602094	710425	894246	732248	807013	992691	745811	575734	726776	541698	710353	454932	778667	551417	747734	671183	754879	379054	639064	420015	829613	478204	820106	301578	416310	281823	353403	379342	275361	366388	381349	416440	0.000766814	740884	776412	630885	655123	447257	372865	603904	161116	0.850197	sp|Q96IF1|AJUBA_HUMAN	0
44	sp|Q86UP2|KTN1_HUMAN	251000000	257000000	253000000	247000000	249000000	256000000	244000000	272000000	232000000	266000000	269000000	275000000	271000000	260000000	241000000	286000000	274000000	266000000	236000000	248000000	248000000	233000000	248000000	254000000	236000000	230000000	241000000	237000000	232000000	243000000	236000000	228000000	239000000	240000000	239000000	226000000	0.000830948	252000000	267500000	268500000	248000000	236500000	237500000	2.51667e+08	1.39881e+07	0.0238298	sp|Q86UP2|KTN1_HUMAN	0
45	sp|P11279|LAMP1_HUMAN	205000000	196000000	198000000	216000000	197000000	197000000	194000000	218000000	204000000	226000000	212000000	198000000	214000000	180000000	201000000	236000000	197000000	184000000	197000000	186000000	194000000	195000000	209000000	164000000	147000000	182000000	188000000	181000000	179000000	191000000	183000000	181000000	171000000	169000000	189000000	181000000	0.000892623	197500000	208000000	199000000	194500000	181500000	181000000	1.93583e+08	1.05613e+07	0.37085	sp|P11279|LAMP1_HUMAN	0
46	sp|P00813|ADA_HUMAN	13700000	12700000	12300000	13100000	14100000	15000000	14900000	14400000	15100000	14500000	12700000	15700000	15300000	13200000	13600000	12200000	12200000	13800000	14200000	13400000	14200000	12300000	13900000	13300000	15500000	12800000	14300000	11200000	12700000	12700000	13000000	10900000	10400000	11100000	11900000	10800000	0.00103648	13400000	14700000	13400000	13650000	12750000	11000000	13150000	1.22963e+06	0.203313	sp|P00813|ADA_HUMAN	0
47	sp|Q9BS40|LXN_HUMAN	30700000	30600000	29200000	30100000	28100000	24700000	25600000	31800000	31700000	31600000	26100000	31200000	28500000	29200000	30300000	31400000	29200000	28600000	28400000	28500000	29800000	28100000	28300000	28400000	25900000	25800000	28000000	27600000	26700000	24500000	27000000	24200000	25100000	25500000	28800000	24600000	0.00109585	29650000	31400000	29200000	28400000	26300000	25300000	28375000	2.24583e+06	0.567719	sp|Q9BS40|LXN_HUMAN	0
48	sp|O75880|SCO1_HUMAN	16800000	14000000	14000000	13200000	12900000	15300000	11800000	18800000	11700000	15400000	14800000	11500000	16200000	12000000	12800000	19100000	15400000	13700000	9571018	13800000	9729840	14200000	14800000	11100000	12600000	8194757	7805329	9909912	11200000	12300000	12500000	8848958	7.72192e+06	9524030	10700000	12500000	0.00109585	14000000	13300000	14550000	12450000	10554956	10112015	1.24945e+07	1.82102e+06	0.826739	sp|O75880|SCO1_HUMAN	0
49	sp|Q9NXV6|CARF_HUMAN	32300000	31400000	31200000	25200000	30400000	29400000	34400000	34400000	31200000	32800000	30000000	33100000	26700000	32900000	32300000	33400000	31800000	31500000	34000000	34800000	31500000	28400000	29800000	27900000	33700000	29000000	28900000	26400000	25000000	26100000	26600000	25700000	28700000	26200000	21600000	28400000	0.00121551	30800000	32950000	32050000	30650000	27650000	26400000	3.00833e+07	2.54591e+06	0.281497	sp|Q9NXV6|CARF_HUMAN	0
50	sp|O15061|SYNEM_HUMAN	9988350	10000000	9625995	10300000	9013251	9969806	10100000	10900000	9822146	10500000	10900000	10700000	9548121	10600000	9502523	10600000	9595531	10400000	9710673	10800000	10200000	10900000	8841133	10900000	9030941	9240189	10600000	9817146	8932258	8.25863e+06	9949454	8355218	9345979	9313623	7724128	8094329	0.00123664	9979078	10600000	9.99777e+06	10500000	9135565	8.83442e+06	9.84114e+06	716218	0.192595	sp|O15061|SYNEM_HUMAN	0
51	sp|Q13423|NNTM_HUMAN	227000000	250000000	248000000	247000000	255000000	245000000	230000000	273000000	235000000	273000000	248000000	304000000	245000000	246000000	251000000	267000000	241000000	256000000	224000000	245000000	232000000	235000000	249000000	226000000	201000000	229000000	230000000	233000000	226000000	216000000	233000000	228000000	218000000	219000000	238000000	213000000	0.00123722	247500000	260500000	248500000	233500000	227500000	223500000	2.40167e+08	1.42782e+07	0.513604	sp|Q13423|NNTM_HUMAN	0
52	sp|P15529-16|MCP_HUMAN;sp|P15529-2|MCP_HUMAN;sp|P15529-3|MCP_HUMAN;sp|P15529-4|MCP_HUMAN;sp|P15529-5|MCP_HUMAN;sp|P15529-6|MCP_HUMAN;sp|P15529-7|MCP_HUMAN	9481553	8072174	9379424	9488682	8808628	8923611	8492440	9623626	6.77993e+06	10600000	10100000	10400000	9211542	8627981	7005097	13000000	9374790	8070215	7615343	6762722	7.98895e+06	6874105	9833346	8.00204e+06	7962785	6596093	7655371	7.61381e+06	7.17002e+06	7450691	8161990	6.3716e+06	6168309	6775608	6857341	7157284	0.00129485	9.15152e+06	9861813	8.91976e+06	7.80215e+06	7.53225e+06	6.81647e+06	8347327	1.14657e+06	0.701386	sp|P15529-16|MCP_HUMAN;sp|P15529-2|MCP_HUMAN;sp|P15529-3|MCP_HUMAN;sp|P15529-4|MCP_HUMAN;sp|P15529-5|MCP_HUMAN;sp|P15529-6|MCP_HUMAN;sp|P15529-7|MCP_HUMAN	0
53	sp|O60749|SNX2_HUMAN	90200000	96200000	91800000	91800000	101000000	94200000	94400000	102000000	88300000	96100000	92400000	101000000	88900000	96500000	87700000	91600000	92400000	98900000	89600000	82000000	97000000	85400000	97900000	77600000	82500000	83100000	88100000	85800000	80800000	83700000	95400000	83200000	87000000	88300000	85800000	87200000	0.00129712	93000000	95250000	92000000	87500000	83400000	87100000	8.97083e+07	4.43333e+06	0.742482	sp|O60749|SNX2_HUMAN	0
54	sp|Q5TGY1|TMCO4_HUMAN	2.14616e+06	2.27205e+06	2.05527e+06	2245619	1.92945e+06	2.19572e+06	2.27246e+06	1.87549e+06	2.16737e+06	2.09754e+06	2.03633e+06	2.25476e+06	2403828	2.25232e+06	2.1227e+06	1.95326e+06	1.94769e+06	2148750	2.22458e+06	2.2943e+06	2.21918e+06	2169146	1.96626e+06	2.33595e+06	2.22128e+06	2347279	2.15994e+06	2373211	2.20721e+06	2261080	2014061	1.78522e+06	1.80453e+06	1.84077e+06	1816973	1.98414e+06	0.00143648	2170938	2.13246e+06	2.13572e+06	2221880	2.24118e+06	1.82887e+06	2.12184e+06	150198	0.326879	sp|Q5TGY1|TMCO4_HUMAN	0
55	sp|Q5JSZ5|PRC2B_HUMAN	8745240	8642014	9237168	8618985	11200000	7.18936e+06	8318052	8757310	8619244	8.36378e+06	8848067	8814830	10300000	9278779	8897605	8489133	9146519	9148188	9450481	9349396	9978256	8529716	10200000	9927177	8727147	8.06606e+06	8748659	8097819	8966741	8849797	9179636	7.44102e+06	7.47017e+06	6909912	7600272	7.55493e+06	0.00143828	8693627	8688277	9.14735e+06	9688829	8737903	7512551	8.74476e+06	717989	-0.0712125	sp|Q5JSZ5|PRC2B_HUMAN	0
56	sp|Q96K19-2|RN170_HUMAN;sp|Q96K19-3|RN170_HUMAN;sp|Q96K19-5|RN170_HUMAN;sp|Q96K19|RN170_HUMAN	1.20152e+06	1.07263e+06	1.14406e+06	1246773	1.1546e+06	1.24321e+06	1.00714e+06	1.30678e+06	1.1016e+06	1.25856e+06	1.26226e+06	1.3917e+06	1.12388e+06	1.28858e+06	986086	1.10645e+06	1.21542e+06	1.05349e+06	1.15783e+06	1.0569e+06	947445	1.03262e+06	1.18766e+06	1.30042e+06	1.0297e+06	1.09676e+06	1.09529e+06	985568	866599	975888	1.13013e+06	938258	1.07088e+06	964795	1.01525e+06	825153	0.00161438	1.17806e+06	1.26041e+06	1.11516e+06	1.10737e+06	1.00764e+06	990020	1.10978e+06	102141	0.668528	sp|Q96K19-2|RN170_HUMAN;sp|Q96K19-3|RN170_HUMAN;sp|Q96K19-5|RN170_HUMAN;sp|Q96K19|RN170_HUMAN	0
57	sp|O14548|COX7R_HUMAN	18100000	16700000	15300000	14800000	15600000	14600000	19800000	19200000	16000000	20400000	18100000	21300000	20300000	17100000	17300000	15300000	16000000	21400000	15100000	14100000	17100000	16800000	18600000	15600000	11900000	18800000	16100000	13200000	14000000	15800000	13800000	15200000	13700000	12100000	13700000	11900000	0.00175394	15450000	19500000	17200000	16200000	14900000	13700000	1.61583e+07	2.01901e+06	-0.350831	sp|O14548|COX7R_HUMAN	0
58	sp|O15357|SHIP2_HUMAN	22500000	22500000	21400000	23400000	22800000	23900000	22100000	21600000	22000000	20800000	24000000	25700000	24400000	24100000	24500000	25500000	23600000	23800000	22600000	22500000	24200000	21000000	22800000	22400000	20500000	19400000	22400000	21200000	20000000	21900000	21700000	21900000	20700000	20600000	21400000	19300000	0.00212018	22650000	22050000	24250000	22550000	20850000	21050000	2.22333e+07	1.24003e+06	0.336014	sp|O15357|SHIP2_HUMAN	0
59	sp|P14384|CBPM_HUMAN	10700000	9723208	9797090	9343584	9670515	10000000	11200000	12100000	9910666	11100000	11100000	9192405	11100000	11200000	10200000	10200000	11100000	11700000	10700000	10400000	10800000	10700000	11800000	10900000	9094324	8782195	9234598	9652587	8648383	8877309	9091115	9207933	8383965	10200000	9500805	9429900	0.00228036	9760149	11100000	11100000	10750000	8.98582e+06	9.31892e+06	10169147	933896	-0.437948	sp|P14384|CBPM_HUMAN	0
60	sp|Q9H6S3-3|ES8L2_HUMAN;sp|Q9H6S3|ES8L2_HUMAN	32900000	29200000	31400000	31200000	29000000	30400000	31500000	29800000	31100000	28500000	26900000	33000000	31100000	31500000	32100000	31600000	31500000	27700000	32700000	31900000	34000000	33000000	29200000	31300000	31900000	30500000	30600000	29700000	30900000	32400000	31000000	22400000	29400000	27900000	29000000	24100000	0.00233362	30800000	30450000	31500000	32300000	30750000	28450000	3.07083e+07	1.29128e+06	0.0709887	sp|Q9H6S3-3|ES8L2_HUMAN;sp|Q9H6S3|ES8L2_HUMAN	0
61	sp|P17275|JUNB_HUMAN	7.86643e+06	8247969	6541910	8480618	6785566	7.73923e+06	8.37241e+06	9772571	9534347	11600000	13800000	15800000	8885858	12000000	9653724	12000000	7.53816e+06	12400000	8743720	10200000	9331742	11300000	7813297	7961444	8477738	7839182	7651893	7.79057e+06	8143695	8117682	4547373	6.40179e+06	4.99262e+06	6434891	6930782	7561285	0.00233723	7.80283e+06	1.06863e+07	10826862	9037731	7978432	6.41834e+06	8.79175e+06	1.73574e+06	-0.569739	sp|P17275|JUNB_HUMAN	0
62	sp|P55211|CASP9_HUMAN	22900000	34600000	33400000	33300000	32800000	31100000	36800000	23100000	40800000	20000000	33900000	30000000	26100000	34200000	37300000	35500000	34200000	33400000	31400000	34800000	31300000	31200000	21200000	27100000	22300000	25500000	27500000	27400000	28800000	28400000	16800000	32800000	20200000	22000000	25000000	13300000	0.00247227	33050000	31950000	34200000	31250000	27450000	21100000	2.98333e+07	4.85496e+06	0.662552	sp|P55211|CASP9_HUMAN	0
63	sp|P17676|CEBPB_HUMAN	19300000	12600000	14900000	18800000	16600000	19600000	17400000	8602792	22700000	12600000	24700000	24100000	21100000	16600000	16900000	18600000	19600000	18700000	16700000	14600000	14600000	14600000	16600000	13900000	11600000	13600000	13600000	13600000	14500000	14800000	15600000	12100000	12500000	11900000	11600000	6484717	0.00250965	17700000	20050000	18650000	14600000	13600000	12000000	16100000	3.16149e+06	0.506091	sp|P17676|CEBPB_HUMAN	0
64	sp|P29401-2|TKT_HUMAN;sp|P29401|TKT_HUMAN	3810000000	3800000000	3990000000	3910000000	3790000000	3810000000	3920000000	4090000000	4060000000	4120000000	4070000000	4200000000	3890000000	3940000000	3890000000	4050000000	3900000000	3880000000	3830000000	3710000000	3840000000	3720000000	3720000000	3680000000	3970000000	3690000000	3770000000	3590000000	3600000000	3710000000	3870000000	3460000000	3860000000	3700000000	3840000000	3680000000	0.0027993	3810000000	4080000000	3895000000	3720000000	3700000000	3770000000	3.82917e+09	1.41224e+08	-0.135718	sp|P29401-2|TKT_HUMAN;sp|P29401|TKT_HUMAN	0
65	sp|P50336|PPOX_HUMAN	9981602	10900000	10700000	11000000	11200000	11400000	9204538	9738516	11800000	9990899	9909903	11500000	11500000	11300000	11300000	12500000	11900000	11400000	10900000	9332528	10100000	10000000	12400000	10500000	9600376	9901896	10800000	9264040	10600000	9717020	9097506	11100000	9854510	7812882	9482957	7699109	0.00296227	10950000	9950401	11450000	10300000	9809458	9.29023e+06	1.02917e+07	790831	0.832439	sp|P50336|PPOX_HUMAN	0
66	sp|Q14764|MVP_HUMAN	114000000	124000000	117000000	116000000	108000000	113000000	117000000	116000000	119000000	107000000	114000000	114000000	121000000	116000000	113000000	112000000	112000000	109000000	127000000	126000000	117000000	112000000	119000000	113000000	108000000	111000000	122000000	99000000	112000000	107000000	110000000	113000000	110000000	101000000	103000000	80300000	0.00305559	115000000	115000000	112500000	118000000	109500000	106500000	112750000	4.18031e+06	0.538237	sp|Q14764|MVP_HUMAN	0
67	sp|Q9UKG1|DP13A_HUMAN	11900000	13900000	14000000	11400000	12000000	12800000	13400000	15000000	12700000	15900000	12800000	13100000	12700000	13800000	13300000	13000000	12500000	12400000	12600000	13700000	13500000	11500000	13300000	12000000	12000000	11800000	10900000	11500000	12100000	12000000	13100000	10800000	11500000	10800000	11000000	11800000	0.00305927	12400000	13250000	12850000	12950000	11900000	11250000	1.24333e+07	747440	-0.0445967	sp|Q9UKG1|DP13A_HUMAN	0
68	sp|Q15629-2|TRAM1_HUMAN;sp|Q15629|TRAM1_HUMAN	13100000	12100000	13500000	13100000	12800000	13000000	12600000	14600000	11900000	14600000	13300000	14900000	12800000	12400000	10700000	11000000	12600000	12200000	11500000	11100000	11800000	10000000	12900000	11900000	12000000	11300000	11900000	12300000	11000000	12400000	12400000	10800000	11100000	11800000	11600000	12500000	0.00391458	13050000	13950000	12300000	11650000	11950000	11700000	1.24333e+07	903696	0.682383	sp|Q15629-2|TRAM1_HUMAN;sp|Q15629|TRAM1_HUMAN	0
69	sp|Q9Y624|JAM1_HUMAN	36400000	33500000	31300000	28400000	28700000	29800000	31200000	34700000	29200000	31000000	28600000	39300000	33100000	33900000	32500000	30300000	33600000	31600000	29100000	28000000	29500000	27700000	33200000	31400000	24700000	26300000	31100000	32000000	20600000	29300000	27200000	28700000	26900000	25900000	30600000	22800000	0.00399119	30550000	31100000	32800000	29300000	27800000	27050000	2.97667e+07	2.14748e+06	0.364769	sp|Q9Y624|JAM1_HUMAN	0
70	sp|P09493-5|TPM1_HUMAN	60900000	52400000	56800000	44100000	48800000	54700000	55700000	60600000	54100000	58600000	53100000	59100000	54500000	50400000	52200000	49200000	50300000	45800000	53700000	50800000	54000000	42300000	48400000	53000000	51100000	45700000	49700000	46900000	44600000	48300000	56100000	44800000	47000000	46400000	39800000	44200000	0.00401281	53550000	57150000	50350000	51900000	47600000	45600000	51025000	4.15388e+06	0.607865	sp|P09493-5|TPM1_HUMAN	0
71	sp|Q96L92-3|SNX27_HUMAN;sp|Q96L92|SNX27_HUMAN	34900000	31800000	31700000	31300000	30800000	31600000	35800000	33500000	36000000	32000000	29600000	30800000	35500000	34100000	33800000	34000000	32600000	33000000	33800000	29600000	33900000	30000000	31100000	32300000	31500000	30600000	30400000	28500000	28500000	28500000	29700000	27600000	30100000	28400000	31800000	31800000	0.00402204	31650000	32750000	33900000	31700000	29450000	29900000	3.15583e+07	1.6809e+06	0.0545344	sp|Q96L92-3|SNX27_HUMAN;sp|Q96L92|SNX27_HUMAN	0
72	sp|P78549-2|NTH_HUMAN;sp|P78549-3|NTH_HUMAN;sp|P78549|NTH_HUMAN	3.59657e+06	3.68941e+06	3.51788e+06	2.88155e+06	2.5527e+06	2893383	3534684	2911670	3.34101e+06	2.66134e+06	3.12764e+06	2.75693e+06	3.10346e+06	3934385	4051417	3484367	3.13237e+06	3.45822e+06	3614440	3372826	2152984	3.1664e+06	2.46792e+06	2.73824e+06	3.48713e+06	2991772	3027447	2.48071e+06	2606666	2620258	1.66868e+06	3.21189e+06	2.42687e+06	2.36237e+06	2.54789e+06	1.83926e+06	0.00419339	3.20563e+06	3.01965e+06	3.47129e+06	2.95232e+06	2806015	2.39462e+06	2.97492e+06	365348	0.631474	sp|P78549-2|NTH_HUMAN;sp|P78549-3|NTH_HUMAN;sp|P78549|NTH_HUMAN	0
73	sp|Q9ULC5-3|ACSL5_HUMAN;sp|Q9ULC5|ACSL5_HUMAN	10200000	9201228	7.35141e+06	10800000	9572513	10800000	9321190	5.83941e+06	8862415	4311646	11600000	11100000	10300000	10900000	10300000	10200000	11800000	11400000	12200000	11200000	12600000	11500000	13600000	11200000	8771640	11500000	9739424	10700000	11300000	10600000	7692414	10100000	9654464	9224542	8133428	3.71882e+06	0.00425336	9.88626e+06	9.0918e+06	10600000	11850000	10650000	8678985	10126174	1.15692e+06	-0.207376	sp|Q9ULC5-3|ACSL5_HUMAN;sp|Q9ULC5|ACSL5_HUMAN	0
74	sp|Q6SPF0|SAMD1_HUMAN	1850418	1.66005e+06	1857991	1.6255e+06	1.55181e+06	1444021	1913087	1.86635e+06	1.72552e+06	1.70566e+06	1.82081e+06	2.12605e+06	1.63591e+06	1.99619e+06	1.55722e+06	1.59627e+06	1.80954e+06	1.81064e+06	1415410	1.47815e+06	1.51692e+06	1.41993e+06	1.69935e+06	1.49779e+06	1520187	1.16802e+06	1.65171e+06	1.6294e+06	1.38061e+06	1.44318e+06	1.70308e+06	1364571	1447405	1.61446e+06	1.43949e+06	1.54975e+06	0.00427908	1.64278e+06	1.84358e+06	1722722	1.48797e+06	1.48168e+06	1.49858e+06	1.61288e+06	149709	0.199661	sp|Q6SPF0|SAMD1_HUMAN	0
75	sp|Q96FS4|SIPA1_HUMAN	925397	1.02096e+06	790208	877476	890030	863025	773378	859083	768604	1.12823e+06	775322	551558	1172076	920827	1.1422e+06	835536	789208	1.13999e+06	752692	862179	923863	957491	859655	865971	745222	755099	751506	842773	772718	761469	650680	379732	600672	630598	762837	895252	0.00427908	883753	774350	1.03041e+06	864075	758284	640639	825252	132798	0.440533	sp|Q96FS4|SIPA1_HUMAN	0
76	sp|Q8NE86-3|MCU_HUMAN;sp|Q8NE86|MCU_HUMAN	29600000	28700000	27700000	30800000	33500000	30500000	28900000	27900000	29300000	23200000	29200000	30600000	29600000	30100000	30800000	27600000	27500000	31700000	31400000	29700000	30200000	26500000	34100000	26100000	25200000	31100000	28900000	28800000	26500000	29200000	24800000	27700000	26400000	25900000	25600000	15400000	0.00444978	30050000	29050000	29850000	29950000	28850000	25750000	2.89167e+07	1.62931e+06	0.695589	sp|Q8NE86-3|MCU_HUMAN;sp|Q8NE86|MCU_HUMAN	0
77	sp|P05783|K1C18_HUMAN	3560000000	3530000000	3550000000	3660000000	3630000000	3640000000	3490000000	3950000000	3460000000	4260000000	3400000000	3790000000	3660000000	3510000000	3540000000	3710000000	3450000000	3630000000	3270000000	3460000000	3450000000	3500000000	3680000000	3470000000	3240000000	3500000000	3490000000	3420000000	3530000000	3480000000	3290000000	3230000000	3050000000	3210000000	3380000000	3680000000	0.0045742	3595000000	3640000000	3585000000	3465000000	3485000000	3260000000	3505000000	1.37659e+08	0.653789	sp|P05783|K1C18_HUMAN	0
78	sp|Q9BYV8|CEP41_HUMAN	1.02983e+06	1.12685e+06	966402	1.03198e+06	694414	1099244	1.12391e+06	1.2254e+06	856365	1251970	1105429	1.25132e+06	1.36286e+06	989444	1.05196e+06	1.37557e+06	1151220	1.14572e+06	1.19625e+06	1.11514e+06	957424	1.02684e+06	1.10859e+06	946902	1.21173e+06	883097	1.20314e+06	808539	901250	974895	1.03222e+06	822161	688675	834454	879210	775006	0.0045742	1.03091e+06	1.17466e+06	1.14847e+06	1.06772e+06	938073	828308	1.03136e+06	130770	-0.00343038	sp|Q9BYV8|CEP41_HUMAN	0
79	sp|O94901-9|SUN1_HUMAN	7046582	7.81293e+06	7.56245e+06	7.10314e+06	6838479	7763179	6795237	7.49912e+06	6556053	6078217	8.05276e+06	8448953	9519074	8319003	7.09297e+06	7.83884e+06	7.97767e+06	7812113	8297672	7.32787e+06	7.87349e+06	7.20417e+06	8.08598e+06	7429803	7.37279e+06	7.50062e+06	6955428	7026073	6397037	7.13324e+06	6726430	6083172	6599535	7.31539e+06	7.07321e+06	4.89118e+06	0.00465535	7.3328e+06	7.14718e+06	7908252	7.65165e+06	7.07965e+06	6.66298e+06	7.29709e+06	440988	0.0809823	sp|O94901-9|SUN1_HUMAN	0
80	sp|Q99798|ACON_HUMAN	116000000	119000000	107000000	113000000	106000000	115000000	104000000	113000000	99800000	119000000	114000000	123000000	111000000	115000000	115000000	129000000	100000000	116000000	115000000	111000000	108000000	118000000	111000000	106000000	115000000	103000000	111000000	97200000	102000000	94700000	108000000	106000000	99800000	106000000	99700000	89300000	0.00495995	114000000	113500000	115000000	111000000	102500000	102900000	1.09817e+08	5.66936e+06	0.737884	sp|Q99798|ACON_HUMAN	0
81	sp|Q12913|PTPRJ_HUMAN	1.4752e+06	1.16881e+06	1229573	958118	1.28713e+06	1.19941e+06	1.29611e+06	1.38231e+06	1.32001e+06	911017	1.34026e+06	977478	1.58498e+06	1.21525e+06	1.46905e+06	1.04755e+06	1.28932e+06	1.04602e+06	1239519	1.13619e+06	808265	1.01194e+06	898938	681516	1.06766e+06	1.06184e+06	830812	788828	240699	792480	1072825	1.75243e+06	455935	493655	238812	552372	0.00505855	1.21449e+06	1.30806e+06	1.25228e+06	955438	811646	523013	1.01082e+06	306212	0.665132	sp|Q12913|PTPRJ_HUMAN	0
82	sp|Q8N490-2|PNKD_HUMAN	2.65631e+06	2.59988e+06	3.08098e+06	1.62187e+06	2.19472e+06	2.3559e+06	2.16098e+06	3.48592e+06	2.301e+06	3.12635e+06	1.83378e+06	2.83708e+06	2.76725e+06	2.06634e+06	1.82208e+06	1.17716e+06	2.48963e+06	2.74002e+06	2.56094e+06	2280492	2.21984e+06	1.79659e+06	1.8268e+06	2.43555e+06	2.03031e+06	2251225	1.26871e+06	1.84115e+06	1.61742e+06	1514184	2123519	1.3041e+06	1.30789e+06	1.60326e+06	1.74372e+06	2133533	0.00512102	2.47789e+06	2.56904e+06	2.27799e+06	2.25016e+06	1.72928e+06	1.67349e+06	2.16298e+06	377511	0.83418	sp|Q8N490-2|PNKD_HUMAN	0
83	sp|Q63HN8-4|RN213_HUMAN;sp|Q63HN8|RN213_HUMAN	25000000	23500000	21600000	25900000	23800000	24400000	22900000	20100000	24900000	16900000	25700000	21400000	26300000	26300000	24100000	21300000	25100000	24400000	27200000	22200000	25000000	22500000	23900000	22900000	18700000	19800000	23100000	21100000	20800000	22500000	17900000	20300000	22300000	22400000	21300000	11400000	0.00534349	24100000	22150000	24750000	23400000	20950000	20800000	2.26917e+07	1.65088e+06	0.853079	sp|Q63HN8-4|RN213_HUMAN;sp|Q63HN8|RN213_HUMAN	0
84	sp|Q9NWH9|SLTM_HUMAN	52300000	51000000	51400000	48100000	48700000	53000000	49400000	54800000	50300000	55500000	53000000	60900000	53800000	50200000	49600000	49600000	52800000	51600000	46400000	46100000	47800000	46100000	52600000	48900000	46200000	48600000	49400000	46800000	46000000	48800000	49100000	51200000	48400000	48800000	45400000	48500000	0.00535267	51200000	53900000	50900000	47100000	47700000	48650000	4.99083e+07	2.5664e+06	0.503299	sp|Q9NWH9|SLTM_HUMAN	0
85	sp|P08195|4F2_HUMAN	979000000	927000000	861000000	971000000	882000000	888000000	874000000	1070000000	832000000	1090000000	1020000000	893000000	1000000000	952000000	957000000	974000000	863000000	933000000	920000000	937000000	953000000	936000000	844000000	967000000	944000000	942000000	933000000	881000000	802000000	921000000	904000000	884000000	742000000	825000000	830000000	795000000	0.00590338	907500000	956500000	954500000	936500000	927000000	827500000	918250000	4.80372e+07	-0.223785	sp|P08195|4F2_HUMAN	0
86	sp|Q96LJ7|DHRS1_HUMAN	1.81262e+06	1.40286e+06	1459467	1.70134e+06	1.48046e+06	1.44298e+06	1.84319e+06	803869	1.58199e+06	801338	2.01711e+06	2.06928e+06	1.87641e+06	1.84983e+06	1.68191e+06	1.45698e+06	1.72813e+06	2.05295e+06	1570811	1865689	1552603	1.77273e+06	2.07303e+06	2.02134e+06	779243	1.34811e+06	1.6678e+06	1467753	1.34046e+06	1.75672e+06	1.54554e+06	1.34375e+06	1199425	1.15665e+06	1.05425e+06	413830	0.00590338	1.46996e+06	1.71259e+06	1788979	1.81921e+06	1.40793e+06	1.17804e+06	1.56278e+06	252976	-0.366914	sp|Q96LJ7|DHRS1_HUMAN	0
87	sp|Q9BV40|VAMP8_HUMAN	32300000	27500000	29900000	25500000	28800000	27800000	30700000	31900000	28800000	35900000	30700000	31900000	31000000	27900000	23900000	26800000	33100000	31100000	26500000	24300000	25100000	25900000	28300000	26100000	28400000	22900000	27300000	23600000	23300000	26700000	30000000	21400000	24500000	25400000	25400000	30100000	0.00617387	28300000	31300000	29450000	26000000	25150000	25400000	27600000	2.49018e+06	0.281104	sp|Q9BV40|VAMP8_HUMAN	0
88	sp|Q9H5H4|ZN768_HUMAN	0	160642	13284.2	124758	183034	253077	59915.1	0	0	31818.5	86811.9	207601	198669	197314	104956	340422	313632	335825	317020	162351	174198	215219	139400	254727	174838	343124	109194	82488.2	90628.1	223499	0	42355.4	80096.4	0	157070	0	0.00630596	142700	45866.8	256151	194709	142016	21177.7	133770	88591.5	0.100799	sp|Q9H5H4|ZN768_HUMAN	0
89	sp|O43819|SCO2_HUMAN	2094833	2.68715e+06	3.43947e+06	2596813	3.4935e+06	3391107	1.70721e+06	3327551	3029683	3498836	3179542	3.51056e+06	3075800	2.81748e+06	2.23265e+06	2.74915e+06	2.62555e+06	3.00609e+06	2.31205e+06	2208605	2.66924e+06	2.64275e+06	2839369	2.52803e+06	1.80088e+06	1.64775e+06	2.8297e+06	2.57145e+06	2.68376e+06	2.52354e+06	2.29104e+06	2.03433e+06	2.02985e+06	2780621	2.51487e+06	1.98157e+06	0.00631723	3.03913e+06	3.25355e+06	2783314	2585390	2547493	2.16269e+06	2.72859e+06	386926	0.802573	sp|O43819|SCO2_HUMAN	0
90	sp|Q9BRP8|WIBG_HUMAN	13100000	11600000	12700000	11300000	11500000	13300000	12300000	12600000	12600000	12800000	11700000	13300000	12300000	11700000	10900000	10600000	12200000	12100000	11000000	10600000	11200000	10200000	11500000	12300000	11900000	11200000	11500000	10800000	10300000	11200000	13400000	10900000	11500000	11900000	10700000	12600000	0.00648284	12150000	12600000	11900000	11100000	11200000	11700000	11775000	570745	0.657036	sp|Q9BRP8|WIBG_HUMAN	0
91	sp|Q9P0L0|VAPA_HUMAN	241000000	270000000	246000000	249000000	251000000	241000000	250000000	269000000	238000000	211000000	265000000	251000000	258000000	240000000	244000000	273000000	245000000	243000000	261000000	259000000	265000000	224000000	231000000	242000000	235000000	256000000	228000000	223000000	218000000	233000000	255000000	195000000	234000000	243000000	211000000	192000000	0.00662378	247500000	250500000	244500000	250500000	230500000	222500000	241000000	1.1726e+07	0.554322	sp|Q9P0L0|VAPA_HUMAN	0
92	sp|Q8TAQ2|SMRC2_HUMAN	20800000	21000000	19300000	18200000	18500000	20900000	22200000	18400000	22800000	20300000	22300000	21200000	21900000	20700000	20900000	16500000	21000000	18800000	19300000	19900000	18800000	18500000	17900000	18300000	18200000	19200000	20100000	14400000	18100000	16200000	18900000	14600000	20500000	17600000	19300000	15900000	0.00665135	20050000	21700000	20800000	18650000	18150000	18250000	19600000	1.47513e+06	0.305058	sp|Q8TAQ2|SMRC2_HUMAN	0
93	sp|Q9BUT1|BDH2_HUMAN	7028228	6373426	6259971	6.08713e+06	6054127	5452110	6642220	4.96563e+06	6942003	4518930	7020887	7.49182e+06	7072864	5337389	6098828	6821760	6219952	5.06441e+06	6430697	5930081	7.21821e+06	5.7186e+06	5.32039e+06	5713819	4512048	4668175	4803619	5.02181e+06	5046596	4750479	6623136	5405864	5436645	5384461	4.50917e+06	2.44844e+06	0.0068248	6.17355e+06	6.79211e+06	6159390	5.82434e+06	4777049	5.39516e+06	5.8536e+06	699523	0.457385	sp|Q9BUT1|BDH2_HUMAN	0
94	sp|O00141-2|SGK1_HUMAN;sp|O00141-3|SGK1_HUMAN;sp|O00141-4|SGK1_HUMAN;sp|O00141-5|SGK1_HUMAN;sp|O00141|SGK1_HUMAN	317276	221684	197787	160529	243044	199179	497192	460381	401624	357048	351659	283396	436623	393839	404781	309245	303682	328777	178076	198288	238995	132949	142173	332867	288897	127884	85277.5	192703	231553	233835	159937	144907	259865	211608	163076	18125.3	0.00689193	210432	379336	361308	188182	212128	161506	252149	93533.1	-0.446013	sp|O00141-2|SGK1_HUMAN;sp|O00141-3|SGK1_HUMAN;sp|O00141-4|SGK1_HUMAN;sp|O00141-5|SGK1_HUMAN;sp|O00141|SGK1_HUMAN	0
95	sp|Q4KMP7|TB10B_HUMAN	2.58883e+06	2729894	3.44574e+06	2735447	2.85402e+06	2.99691e+06	2875900	3.38435e+06	2.66409e+06	3.52315e+06	2.9645e+06	3.34538e+06	3016906	3.28245e+06	3.12843e+06	2528576	3.09628e+06	2.96852e+06	2592318	2470986	2.35857e+06	2.68531e+06	2.90335e+06	2964770	2.63611e+06	2.43459e+06	2346420	2.4879e+06	2.39839e+06	2697365	2694184	2614412	2.96075e+06	2847717	2.76913e+06	2556297	0.00747314	2.79473e+06	3154940	3.05659e+06	2.63881e+06	2.46124e+06	2.73166e+06	2.80633e+06	259621	-0.0446621	sp|Q4KMP7|TB10B_HUMAN	0
96	sp|P62913-2|RL11_HUMAN	8465837	7.55396e+06	7621868	8543442	7.87299e+06	7515289	8456948	8.3685e+06	7444856	7.94399e+06	7605807	8852657	7772166	7827785	7.82579e+06	10500000	8608956	8420426	8.01564e+06	8.02297e+06	7.96059e+06	6.32129e+06	7.24497e+06	8105064	7978677	7075278	6760319	6816520	6.69134e+06	6.97078e+06	7913760	5787689	6989818	6847282	5.89921e+06	8434597	0.00750917	7.74743e+06	8.15624e+06	8.12411e+06	7988116	6.89365e+06	6918550	7.63802e+06	584995	0.187035	sp|P62913-2|RL11_HUMAN	0
97	sp|O14495|LPP3_HUMAN	399615	249051	491796	193484	228636	364593	377611	545621	373677	421687	325194	469401	427075	0	164823	314385	304420	282278	310087	152799	305186	134003	231738	321376	17679.1	303577	236399	0	204097	273051	303819	64125.9	209102	0	186970	279424	0.00774652	306822	399649	293349	268462	220248	198036	281094	71593.1	0.359359	sp|O14495|LPP3_HUMAN	0
98	sp|P82979|SARNP_HUMAN	316000000	288000000	286000000	264000000	283000000	295000000	276000000	303000000	297000000	310000000	261000000	354000000	292000000	288000000	303000000	296000000	289000000	288000000	275000000	265000000	270000000	240000000	255000000	259000000	289000000	254000000	268000000	259000000	267000000	261000000	292000000	273000000	272000000	256000000	279000000	294000000	0.00808235	287000000	300000000	290500000	262000000	264000000	276000000	2.79917e+08	1.52001e+07	0.466007	sp|P82979|SARNP_HUMAN	0
99	sp|O14732-2|IMPA2_HUMAN;sp|O14732|IMPA2_HUMAN	56700000	69200000	63200000	61700000	66700000	58100000	79200000	72800000	61300000	68500000	60800000	59300000	70600000	67000000	66900000	59900000	61100000	56800000	67700000	63400000	63300000	54000000	54300000	52400000	56300000	59000000	53600000	53000000	56400000	53000000	64700000	57600000	57800000	56400000	54900000	54100000	0.00827149	62450000	64900000	64000000	58800000	54950000	57000000	60350000	4.03038e+06	0.521042	sp|O14732-2|IMPA2_HUMAN;sp|O14732|IMPA2_HUMAN	0
100	sp|P17028|ZNF24_HUMAN	137126	140006	164458	168519	131259	170809	104785	15246.5	113312	0	240390	151922	224846	285790	143122	168089	258710	185946	343273	279762	216829	215927	181867	271353	155661	207704	181015	125244	178038	159811	179132	0	51426.5	248476	157774	0	0.00827149	152232	109048	205396	244091	168925	104600	164049	54477.4	-0.216909	sp|P17028|ZNF24_HUMAN	0
101	sp|P08727|K1C19_HUMAN	299000000	283000000	268000000	289000000	244000000	260000000	262000000	303000000	253000000	316000000	267000000	322000000	278000000	278000000	256000000	290000000	264000000	279000000	249000000	273000000	245000000	242000000	256000000	257000000	235000000	240000000	278000000	262000000	272000000	257000000	254000000	264000000	243000000	236000000	256000000	248000000	0.00844919	275500000	285000000	278000000	252500000	259500000	251000000	2.66917e+08	1.44202e+07	0.595231	sp|P08727|K1C19_HUMAN	0
102	sp|Q5VW32|BROX_HUMAN	29300000	30100000	26100000	29600000	24400000	27700000	31700000	26700000	30000000	28400000	28400000	26200000	25300000	30000000	31400000	30800000	29500000	24200000	26400000	27500000	32500000	30000000	28100000	28500000	19200000	27300000	28200000	23600000	27200000	23200000	26200000	21300000	24700000	27800000	25200000	23200000	0.00891355	28500000	28400000	29750000	28300000	25400000	24950000	27550000	1.91885e+06	0.495087	sp|Q5VW32|BROX_HUMAN	0
103	sp|O14975|S27A2_HUMAN	222000000	252000000	227000000	274000000	243000000	254000000	213000000	219000000	246000000	205000000	282000000	228000000	260000000	266000000	256000000	261000000	270000000	263000000	246000000	255000000	270000000	286000000	290000000	256000000	153000000	246000000	240000000	265000000	249000000	244000000	205000000	214000000	218000000	252000000	229000000	164000000	0.00907049	247500000	223500000	262000000	263000000	245000000	216000000	2.42833e+08	1.94645e+07	0.239753	sp|O14975|S27A2_HUMAN	0
104	sp|Q9H4G0|E41L1_HUMAN	724816	625536	673650	555653	619933	543279	697073	758087	587632	669638	546192	850232	608163	582264	696065	633121	662018	616431	657682	555898	604686	514725	694458	547369	562096	622482	506019	649210	465544	375629	639253	542553	529400	508899	430332	561974	0.00911062	622734	683355	624776	580292	534057	535976	596865	58061.5	0.445545	sp|Q9H4G0|E41L1_HUMAN	0
105	sp|Q16666|IF16_HUMAN	81800000	82300000	76600000	88300000	78700000	83500000	88200000	62200000	85300000	58900000	97100000	98400000	79800000	85600000	86700000	79100000	83100000	91300000	77500000	76400000	81800000	77300000	69900000	77700000	60000000	74100000	72300000	71600000	70400000	77000000	66500000	83800000	73900000	72000000	69700000	47800000	0.00912306	82050000	86750000	84350000	77400000	71950000	70850000	7.88917e+07	6.58182e+06	0.479857	sp|Q16666|IF16_HUMAN	0
106	sp|P51809|VAMP7_HUMAN	20300000	18200000	20300000	17800000	18300000	19100000	18900000	19900000	18300000	21500000	17500000	19900000	19600000	19000000	16300000	18600000	17100000	18000000	19000000	17600000	18200000	18800000	17800000	18900000	18400000	20000000	17500000	18200000	16000000	18400000	19400000	16600000	17100000	15900000	16200000	15700000	0.00918669	18700000	19400000	18300000	18500000	18300000	16400000	1.82667e+07	1.00133e+06	0.432757	sp|P51809|VAMP7_HUMAN	0
107	sp|Q9H9B4|SFXN1_HUMAN	95800000	92200000	111000000	91600000	104000000	100000000	98100000	124000000	96000000	122000000	98300000	109000000	110000000	89900000	94600000	101000000	85300000	95900000	88200000	94400000	98200000	86100000	102000000	83100000	84300000	91500000	89300000	101000000	84900000	92800000	103000000	80600000	76400000	88600000	91400000	87400000	0.00928499	97900000	103650000	95250000	91300000	90400000	88000000	9.44167e+07	5.74636e+06	0.606181	sp|Q9H9B4|SFXN1_HUMAN	0
108	sp|Q86XA9|HTR5A_HUMAN	12400000	14400000	12900000	14000000	12700000	12900000	13800000	12900000	13100000	12100000	12500000	7.88459e+06	13600000	16200000	13900000	11200000	12200000	13000000	15100000	14000000	14800000	15000000	14300000	14100000	12400000	12400000	12700000	13800000	12200000	10600000	8501828	10900000	12200000	13000000	12600000	9144958	0.00935504	12900000	12700000	13300000	14550000	12400000	11550000	12900000	999500	0	sp|Q86XA9|HTR5A_HUMAN	0
109	sp|Q08722-2|CD47_HUMAN;sp|Q08722-3|CD47_HUMAN;sp|Q08722-4|CD47_HUMAN;sp|Q08722|CD47_HUMAN	8696570	6318882	6.74015e+06	6.08296e+06	8262505	5.55477e+06	7.92256e+06	7.41518e+06	6226508	7.53541e+06	7943283	5378458	6422142	6699147	5597679	5362717	7.08762e+06	5059101	5825002	5.23573e+06	6880673	5.42017e+06	6.28651e+06	6182907	3695507	6.54791e+06	5.32155e+06	5.50509e+06	5.1316e+06	6.46216e+06	6.77056e+06	4.9074e+06	5.86604e+06	6462989	5.27539e+06	5.83579e+06	0.00962433	6.52952e+06	7475295	6.00991e+06	6.00395e+06	5.41332e+06	5850915	6.21382e+06	714018	0.442143	sp|Q08722-2|CD47_HUMAN;sp|Q08722-3|CD47_HUMAN;sp|Q08722-4|CD47_HUMAN;sp|Q08722|CD47_HUMAN	0
110	sp|Q9NQW6|ANLN_HUMAN	12400000	14400000	11400000	11500000	10800000	11500000	16900000	13900000	16300000	12000000	15200000	17800000	20400000	21600000	19200000	19700000	22500000	17900000	26400000	28900000	26300000	26400000	26600000	25300000	23300000	26900000	28000000	27200000	26900000	25500000	19600000	22100000	19700000	22700000	21300000	15000000	0	11500000	15750000	20050000	26400000	26900000	20500000	2.01833e+07	5.9822e+06	-1.45153	sp|Q9NQW6|ANLN_HUMAN	0
111	sp|P14635|CCNB1_HUMAN	940226	1.02621e+06	819758	847937	748526	534380	2.05283e+06	2.05125e+06	1.68993e+06	1.49263e+06	1.47676e+06	966461	2.34265e+06	2.24369e+06	2.07577e+06	1798259	1.9856e+06	2144414	2.86721e+06	3.42447e+06	3.44768e+06	2.69114e+06	2.92855e+06	3.41529e+06	2.69383e+06	2984235	3111223	2821407	2632622	2.76497e+06	1.98609e+06	1.90169e+06	2189326	1552983	2.19458e+06	1712675	4.12299e-14	833847	1591279	2.11009e+06	3.17192e+06	2.79319e+06	1.94389e+06	2.07404e+06	838079	-1.4798	sp|P14635|CCNB1_HUMAN	0
112	sp|Q9Y605|MOFA1_HUMAN	5.76459e+06	6438691	3.4301e+06	5.27149e+06	3496934	3.55816e+06	11200000	12800000	10000000	11500000	10600000	8378643	17000000	15700000	14700000	13400000	10800000	16500000	22200000	21500000	17900000	20500000	20600000	19000000	20100000	20900000	17500000	20400000	20900000	17800000	19900000	16000000	18500000	19200000	17000000	20500000	4.94759e-14	4414827	10900000	15200000	20550000	20250000	18850000	1.50275e+07	6.35734e+06	-1.66935	sp|Q9Y605|MOFA1_HUMAN	0
113	sp|Q9BZX2|UCK2_HUMAN	47900000	52500000	45600000	44600000	48100000	41700000	65200000	68400000	63100000	62300000	59700000	49900000	73400000	74000000	64600000	67200000	68700000	67600000	85600000	84400000	80400000	82800000	83000000	84400000	90900000	85300000	83900000	77800000	78400000	84900000	76600000	78400000	89200000	74200000	75800000	75400000	4.94759e-14	46750000	62700000	68150000	83700000	84400000	76200000	7.03167e+07	1.43538e+07	-1.64184	sp|Q9BZX2|UCK2_HUMAN	0
114	sp|Q12948|FOXC1_HUMAN	1337387	1791334	1.15088e+06	1.21512e+06	1.10406e+06	1.20263e+06	1820876	1.91722e+06	1.61499e+06	2.11349e+06	1.92399e+06	2577776	2.85935e+06	2.9071e+06	2.76117e+06	2.47967e+06	2.65722e+06	2.71977e+06	3.31578e+06	3.52736e+06	3.52102e+06	3.93151e+06	3.8647e+06	3.33053e+06	3.26187e+06	2.65251e+06	3063294	2.56268e+06	2394154	2737454	1.65393e+06	1.79467e+06	1.97431e+06	2.00061e+06	1.81868e+06	2056576	5.03005e-12	1.20888e+06	1.9206e+06	2.74047e+06	3.52419e+06	2.69498e+06	1.8965e+06	2.33094e+06	817340	-1.37282	sp|Q12948|FOXC1_HUMAN	0
115	sp|P35221|CTNA1_HUMAN	78800000	73500000	70200000	67800000	71500000	72300000	87000000	82800000	93500000	81900000	88600000	86900000	106000000	93700000	92200000	86300000	91900000	96300000	120000000	100000000	115000000	104000000	115000000	115000000	105000000	112000000	114000000	104000000	101000000	110000000	105000000	95200000	93400000	99700000	94100000	85000000	8.67202e-12	71900000	86950000	92950000	115000000	107500000	94650000	94825000	1.52237e+07	-1.50588	sp|P35221|CTNA1_HUMAN	0
116	sp|Q9NVP2|ASF1B_HUMAN	6.19446e+06	6.84652e+06	5.18211e+06	6.71874e+06	5101426	5.50483e+06	8367963	8636592	8291125	7194913	8444336	8.04813e+06	9476274	11400000	10100000	10200000	9511797	9481967	11700000	12300000	12500000	12700000	14300000	9914318	10800000	12700000	11700000	11200000	13800000	11200000	8605856	11100000	11400000	10100000	9893954	11200000	1.42277e-11	5849645	8329544	9.8059e+06	12400000	11450000	10600000	9.73918e+06	2.36084e+06	-1.64752	sp|Q9NVP2|ASF1B_HUMAN	0
117	sp|Q12834|CDC20_HUMAN	240776	164396	151598	168795	102992	62464.9	823502	563226	592176	1.09393e+06	579895	386489	705160	1515040	1.09116e+06	1.77835e+06	978451	285577	2.20451e+06	2.32417e+06	2.19175e+06	2.53579e+06	2119110	1.77375e+06	1.5922e+06	2.3381e+06	2.2624e+06	1.43225e+06	1.62669e+06	1.73892e+06	1057636	1.30409e+06	1.20237e+06	1162258	1.28213e+06	1.02562e+06	5.36318e-11	157997	586036	1034804	2.19813e+06	1.68281e+06	1.18231e+06	1.14035e+06	734622	-1.33722	sp|Q12834|CDC20_HUMAN	0
118	sp|Q9UBU8-2|MO4L1_HUMAN	3117798	3.7154e+06	3.22113e+06	2.57393e+06	2.79305e+06	2989836	6681544	8059560	6.43116e+06	6346630	5675804	5703222	8840080	9835848	8534016	8113136	8687297	9213111	10200000	9932999	10400000	10700000	10400000	10400000	8456190	10500000	10100000	11100000	8842058	9558486	5.8126e+06	7.31293e+06	10100000	8703187	9276428	8694878	5.94978e-11	3053817	6.3889e+06	8.76369e+06	10400000	9829243	8.69903e+06	7.85578e+06	2.72447e+06	-1.76253	sp|Q9UBU8-2|MO4L1_HUMAN	0
119	sp|O00488|ZN593_HUMAN	1.55434e+06	1.30793e+06	1.20957e+06	1.14619e+06	1052861	1.24185e+06	1.54387e+06	1.7394e+06	1.503e+06	2000885	1.85452e+06	2.01819e+06	2449116	1978960	1898132	1.62251e+06	2.3947e+06	2225209	2617322	2574328	2.7752e+06	2.80291e+06	3549641	3.13368e+06	2.68547e+06	2.71926e+06	2.78427e+06	2543827	2359232	3.06844e+06	2.85007e+06	1.98357e+06	2.1902e+06	2.15299e+06	2.17099e+06	2075466	2.15737e-10	1.22571e+06	1.79696e+06	2.10208e+06	2.78905e+06	2.70237e+06	2.16199e+06	2.12969e+06	581793	-1.55379	sp|O00488|ZN593_HUMAN	0
120	sp|P32004-2|L1CAM_HUMAN;sp|P32004-3|L1CAM_HUMAN	193000000	189000000	161000000	159000000	166000000	171000000	208000000	220000000	185000000	191000000	196000000	198000000	233000000	231000000	200000000	211000000	204000000	206000000	247000000	238000000	242000000	223000000	238000000	235000000	244000000	244000000	246000000	238000000	231000000	236000000	254000000	237000000	218000000	227000000	240000000	212000000	2.38909e-10	168500000	197000000	208500000	238000000	241000000	232000000	2.14167e+08	2.8349e+07	-1.61087	sp|P32004-2|L1CAM_HUMAN;sp|P32004-3|L1CAM_HUMAN	0
121	sp|P84101-4|SERF2_HUMAN;sp|P84101|SERF2_HUMAN	46500000	58800000	41500000	38800000	42800000	41400000	66000000	64200000	62200000	67400000	62900000	70000000	76900000	69400000	86500000	65600000	76100000	72000000	91500000	81800000	86700000	77200000	81100000	84200000	90800000	84100000	84300000	76400000	78200000	86900000	89100000	79900000	83400000	85400000	94100000	85900000	3.45352e-10	42150000	65100000	74050000	83000000	84200000	85650000	7.23583e+07	1.67226e+07	-1.80644	sp|P84101-4|SERF2_HUMAN;sp|P84101|SERF2_HUMAN	0
122	sp|Q96T88-2|UHRF1_HUMAN;sp|Q96T88|UHRF1_HUMAN	69900000	69700000	47900000	62800000	52700000	60300000	66000000	74900000	74400000	77800000	73100000	68200000	85700000	86900000	76700000	81500000	76800000	82100000	100000000	97300000	84300000	106000000	94700000	84100000	100000000	93300000	98600000	87900000	90100000	89600000	91000000	97400000	88700000	82400000	84600000	80800000	7.10508e-10	61550000	73750000	81800000	96000000	91700000	86650000	8.19083e+07	1.2633e+07	-1.61152	sp|Q96T88-2|UHRF1_HUMAN;sp|Q96T88|UHRF1_HUMAN	0
123	sp|O15294|OGT1_HUMAN	54000000	51400000	47800000	46600000	44300000	43700000	59500000	56600000	53000000	49200000	53500000	51300000	69100000	65900000	62600000	61300000	59000000	60900000	75600000	76600000	74100000	65300000	67000000	70300000	71800000	68400000	75500000	68300000	68000000	67600000	80900000	66000000	73200000	67000000	64400000	62200000	9.22668e-10	47200000	53250000	61950000	72200000	68350000	66500000	61575000	9.58263e+06	-1.50011	sp|O15294|OGT1_HUMAN	0
124	sp|P78380|OLR1_HUMAN	1.13668e+06	946809	440489	462652	548672	592794	2.20859e+06	1.51004e+06	1.98764e+06	797970	2.2121e+06	1.7886e+06	3.11636e+06	3.43114e+06	2.34738e+06	2.75132e+06	3.04862e+06	2.31958e+06	4968487	4.87608e+06	4.5112e+06	4.31049e+06	5548369	4272064	3.79884e+06	3159606	3632480	2561039	2.58881e+06	3.36882e+06	2708166	2.31638e+06	2.33354e+06	2536897	2.31186e+06	645247	1.14771e-09	570733	1888117	2.89997e+06	4693641	3.26421e+06	2324959	2.60694e+06	1.38669e+06	-1.46839	sp|P78380|OLR1_HUMAN	0
125	sp|Q9BXS6-2|NUSAP_HUMAN;sp|Q9BXS6|NUSAP_HUMAN	21300000	19700000	16400000	13100000	12600000	14200000	30300000	29400000	25200000	23600000	23700000	20800000	35200000	31600000	28600000	22600000	25700000	24900000	35400000	33500000	35600000	32500000	31100000	34300000	39700000	39300000	35800000	35600000	30100000	35100000	31100000	27000000	25700000	29000000	25400000	22100000	1.3016e-09	15300000	24450000	27150000	33900000	35700000	26350000	2.71417e+07	7.30776e+06	-1.62042	sp|Q9BXS6-2|NUSAP_HUMAN;sp|Q9BXS6|NUSAP_HUMAN	0
126	sp|P11388-2|TOP2A_HUMAN;sp|P11388-3|TOP2A_HUMAN;sp|P11388-4|TOP2A_HUMAN;sp|P11388|TOP2A_HUMAN	234000000	246000000	211000000	250000000	215000000	225000000	267000000	257000000	245000000	256000000	281000000	281000000	293000000	305000000	264000000	297000000	266000000	294000000	317000000	295000000	308000000	324000000	328000000	312000000	292000000	309000000	302000000	367000000	309000000	318000000	259000000	274000000	262000000	299000000	282000000	284000000	1.3871e-09	229500000	262000000	293500000	314500000	309000000	278000000	2.81083e+08	3.18895e+07	-1.61756	sp|P11388-2|TOP2A_HUMAN;sp|P11388-3|TOP2A_HUMAN;sp|P11388-4|TOP2A_HUMAN;sp|P11388|TOP2A_HUMAN	0
127	sp|P49454|CENPF_HUMAN	227968	244296	140383	197014	83010.5	139790	585987	250854	568697	170475	499230	459807	961272	721296	643616	692324	590146	468461	814635	984769	855722	979604	1.01331e+06	855128	637321	885494	977177	854800	716259	851860	676590	613995	591643	791476	571976	253334	1.84824e-09	168698	479519	667970	917663	853330	602819	615000	271625	-1.64308	sp|P49454|CENPF_HUMAN	0
128	sp|O95273-2|CCDB1_HUMAN;sp|O95273|CCDB1_HUMAN	0	0	48251.5	25322.5	78121.4	53819.1	267304	1.29344e+06	911547	1.32505e+06	1.04124e+06	1.22974e+06	1.02747e+06	1.06085e+06	1378992	1210686	2.27091e+06	2.05615e+06	1.36359e+06	1.86671e+06	2.75319e+06	2696962	2.33253e+06	2942691	2.38115e+06	1.73816e+06	2144790	2608957	2.05807e+06	2.45761e+06	1.18115e+06	293550	1.94478e+06	1.4904e+06	1787182	1.5137e+06	2.62712e-09	36787	1.13549e+06	1294839	2.51475e+06	2.26297e+06	1.50205e+06	1.45781e+06	885112	-1.60548	sp|O95273-2|CCDB1_HUMAN;sp|O95273|CCDB1_HUMAN	0
129	sp|Q96EI5-2|TCAL4_HUMAN;sp|Q96EI5|TCAL4_HUMAN	10100000	9519012	7322769	8.10041e+06	7.98066e+06	8343543	9500697	11800000	7812624	11600000	11100000	10600000	13200000	13200000	10900000	12100000	11000000	14000000	15600000	13900000	13600000	15100000	13900000	15000000	16000000	13700000	13400000	14100000	13200000	14300000	15900000	12000000	12800000	14600000	14100000	15300000	3.28518e-09	8.22198e+06	10850000	12650000	14450000	13900000	14350000	1.24037e+07	2.45666e+06	-1.70219	sp|Q96EI5-2|TCAL4_HUMAN;sp|Q96EI5|TCAL4_HUMAN	0
130	sp|Q15004|PAF15_HUMAN	4.30411e+06	2.54191e+06	1837387	1.87113e+06	1.59118e+06	2.21739e+06	15100000	13700000	13400000	10700000	9127124	14600000	22700000	20300000	15700000	16500000	18000000	18900000	23000000	19000000	20600000	20900000	20900000	19800000	21000000	18100000	18800000	18200000	16200000	18200000	17300000	14100000	16600000	16400000	14400000	12300000	4.00826e-09	2.04426e+06	13550000	18450000	20750000	18200000	15400000	1.47324e+07	6.70655e+06	-1.8919	sp|Q15004|PAF15_HUMAN	0
131	sp|Q9H0U9|TSYL1_HUMAN	1.52641e+06	303491	956717	519238	905153	755261	1.73014e+06	2.05216e+06	1.7161e+06	1.55286e+06	1.17686e+06	1.28672e+06	2072737	2233842	2.04426e+06	1.95706e+06	1.92546e+06	1645419	2.82131e+06	3325002	2433730	2896122	2.03681e+06	1.89481e+06	2.78758e+06	3.16451e+06	2.46229e+06	2482981	2.45438e+06	2.55329e+06	2693382	2.5362e+06	2056751	2211576	2.62024e+06	1.64248e+06	4.06141e-09	830207	1634481	2000660	2.62752e+06	2.51813e+06	2.37389e+06	1.99748e+06	678825	-1.71955	sp|Q9H0U9|TSYL1_HUMAN	0
132	sp|Q9GZR7|DDX24_HUMAN	39600000	37300000	36900000	35100000	35600000	42100000	47200000	45800000	44500000	37000000	50000000	46800000	51400000	56200000	52000000	47700000	49300000	51900000	54500000	55100000	53600000	55300000	58100000	52900000	54800000	57500000	60900000	53700000	54100000	55100000	58300000	56300000	54100000	51800000	53900000	42100000	4.87171e-09	37100000	46300000	51650000	54800000	54950000	54000000	49800000	7.01605e+06	-1.81013	sp|Q9GZR7|DDX24_HUMAN	0
133	sp|O75534-4|CSDE1_HUMAN;sp|O75534|CSDE1_HUMAN	163000000	152000000	128000000	156000000	133000000	148000000	183000000	151000000	190000000	151000000	179000000	212000000	218000000	235000000	203000000	210000000	226000000	219000000	257000000	249000000	245000000	248000000	244000000	218000000	266000000	229000000	251000000	228000000	230000000	225000000	226000000	249000000	220000000	228000000	206000000	156000000	5.1951e-09	150000000	181000000	218500000	246500000	229500000	223000000	2.08083e+08	3.57007e+07	-1.62695	sp|O75534-4|CSDE1_HUMAN;sp|O75534|CSDE1_HUMAN	0
134	sp|P31350-2|RIR2_HUMAN;sp|P31350|RIR2_HUMAN	53400000	56300000	44000000	49800000	51800000	50800000	75400000	82000000	77900000	76000000	83000000	82900000	91400000	111000000	109000000	103000000	95400000	107000000	122000000	114000000	119000000	137000000	124000000	115000000	84900000	96300000	80000000	92600000	85600000	83500000	65200000	72200000	73000000	75400000	76000000	53000000	5.75757e-09	51300000	79950000	105000000	120500000	85250000	72600000	8.57667e+07	2.43792e+07	-1.41377	sp|P31350-2|RIR2_HUMAN;sp|P31350|RIR2_HUMAN	0
135	sp|Q9NYV6-3|RRN3_HUMAN;sp|Q9NYV6-4|RRN3_HUMAN;sp|Q9NYV6|RRN3_HUMAN	30236.9	209933	63149.5	106385	68720.8	158008	118127	332112	191388	432049	276190	160757	47428.4	415418	370129	345381	295998	407228	852598	588934	501577	671735	494169	528914	736572	619710	658601	508492	495202	415035	491324	496331	455358	653749	566366	470690	1.43109e-08	87553	233789	357755	558924	564101	493827	382658	192987	-1.52915	sp|Q9NYV6-3|RRN3_HUMAN;sp|Q9NYV6-4|RRN3_HUMAN;sp|Q9NYV6|RRN3_HUMAN	0
136	sp|Q5VTR2|BRE1A_HUMAN	22100000	20300000	19700000	20000000	18800000	19300000	20900000	24100000	19700000	23700000	22200000	24700000	26700000	26300000	21000000	25500000	24100000	23500000	24800000	27200000	25800000	27400000	27700000	27300000	27300000	25700000	27300000	25300000	25900000	27500000	25500000	28100000	24200000	25400000	26300000	24900000	2.43846e-08	19850000	22950000	24800000	27250000	26600000	25450000	2.44833e+07	2.71987e+06	-1.70352	sp|Q5VTR2|BRE1A_HUMAN	0
137	sp|Q96R06|SPAG5_HUMAN	2.32917e+06	2.89188e+06	2.75556e+06	2.08454e+06	2493842	2.00021e+06	2.37599e+06	2724055	3.02811e+06	2848708	2.82452e+06	2.86077e+06	3023588	3135041	2.98753e+06	2330594	2.91751e+06	2770578	3.55582e+06	3.24679e+06	3212009	3222236	3.38852e+06	3422813	4.06232e+06	3800751	3.4176e+06	3.41203e+06	3.61931e+06	3.42673e+06	3.06226e+06	3.37425e+06	3.56528e+06	3.1516e+06	3178200	2.83906e+06	3.24046e-08	2.41151e+06	2.83661e+06	2952519	3.31766e+06	3.52302e+06	3.1649e+06	3.03437e+06	392386	-1.58737	sp|Q96R06|SPAG5_HUMAN	0
138	sp|Q96HC4|PDLI5_HUMAN	54600000	48900000	41200000	51200000	45200000	45300000	48000000	52300000	54000000	48100000	57200000	54300000	68400000	70800000	58100000	56600000	64500000	54600000	83900000	73700000	76600000	70500000	80500000	65900000	86500000	72400000	73600000	63400000	65500000	68800000	69700000	69500000	63500000	66600000	59000000	51600000	3.26052e-08	47100000	53150000	61300000	75150000	70600000	65050000	6.20583e+07	1.05545e+07	-1.41725	sp|Q96HC4|PDLI5_HUMAN	0
139	sp|Q96EA4-2|SPDLY_HUMAN;sp|Q96EA4-3|SPDLY_HUMAN;sp|Q96EA4|SPDLY_HUMAN	1.20291e+06	924449	439890	872280	688032	685107	1370948	1.19896e+06	1457331	372780	1.34278e+06	1.45167e+06	1.93292e+06	2.02107e+06	1.78651e+06	1.03018e+06	1802016	1.64283e+06	2171748	2.3272e+06	2164213	1953551	2.23063e+06	1.99554e+06	2366428	1.77366e+06	2.06182e+06	1.63498e+06	1.66275e+06	2.14703e+06	1.17127e+06	1892828	1.23124e+06	1.38637e+06	1.26932e+06	1.01682e+06	3.39237e-08	780156	1.35687e+06	1.79426e+06	2.16798e+06	1.91774e+06	1.25028e+06	1.54455e+06	509197	-1.50117	sp|Q96EA4-2|SPDLY_HUMAN;sp|Q96EA4-3|SPDLY_HUMAN;sp|Q96EA4|SPDLY_HUMAN	0
140	sp|P31153|METK2_HUMAN	368000000	412000000	387000000	363000000	339000000	372000000	413000000	423000000	405000000	424000000	410000000	455000000	470000000	475000000	509000000	455000000	496000000	480000000	525000000	521000000	503000000	504000000	477000000	520000000	422000000	522000000	495000000	467000000	461000000	472000000	418000000	464000000	463000000	434000000	440000000	398000000	5.01848e-08	370000000	418000000	477500000	512000000	469500000	437000000	4.47333e+08	5.00616e+07	-1.54476	sp|P31153|METK2_HUMAN	0
141	sp|Q4KMQ1|TPRN_HUMAN	507570	497809	329550	410469	351016	436968	384195	458489	521680	693429	540945	658074	714738	540208	539607	670349	543250	767633	791345	768228	608502	831007	799521	912853	708568	849706	906340	738016	734147	936716	847324	645859	742425	600161	665500	642802	6.12045e-08	423718	531312	606799	795433	793861	655680	634467	146689	-1.43671	sp|Q4KMQ1|TPRN_HUMAN	0
142	sp|Q9BZL1|UBL5_HUMAN	4737006	6970320	1.75653e+06	4751244	4.29002e+06	5046756	7258947	5545617	8400530	7837643	9146145	9681372	8938902	11500000	13300000	13800000	8538068	13400000	14000000	15800000	13900000	18200000	16700000	11600000	13100000	12700000	15700000	8626165	13900000	13700000	9225117	13800000	12200000	11500000	14200000	9421844	7.38006e-08	4744125	8.11909e+06	12400000	14900000	13400000	11850000	1.09022e+07	3.7691e+06	-1.63383	sp|Q9BZL1|UBL5_HUMAN	0
143	sp|O75787-2|RENR_HUMAN;sp|O75787|RENR_HUMAN	1.87102e+06	1.40715e+06	1.67639e+06	1.67777e+06	1.27403e+06	1.42176e+06	1.6616e+06	3376823	2.20101e+06	2786507	2411677	3262304	4.5294e+06	4150147	3222790	1.83943e+06	3052918	3.57795e+06	3.2609e+06	3.36929e+06	3.51025e+06	4264705	4018654	3.62549e+06	4.32814e+06	3973259	4218068	3.58411e+06	3.29343e+06	4.46049e+06	4570697	4.51023e+06	3580674	3863404	4329470	4.10659e+06	1.01606e-07	1.54907e+06	2599092	3.40037e+06	3567867	4.09566e+06	4.21803e+06	3.23835e+06	1.00915e+06	-1.67396	sp|O75787-2|RENR_HUMAN;sp|O75787|RENR_HUMAN	0
144	sp|P11047|LAMC1_HUMAN	13000000	11500000	9213800	11600000	11700000	10800000	15800000	10800000	15800000	9565912	16200000	15300000	18900000	19500000	16600000	16600000	18500000	16400000	20600000	21500000	21000000	19100000	20500000	18400000	17700000	19300000	21900000	20300000	20700000	19900000	20300000	22000000	19400000	18600000	18900000	11100000	1.02243e-07	11550000	15550000	17550000	20550000	20100000	19150000	1.74083e+07	3.40418e+06	-1.72093	sp|P11047|LAMC1_HUMAN	0
145	sp|Q99741|CDC6_HUMAN	135258	158923	92050.8	0	156916	91038.8	318594	286988	207651	193516	298770	283624	334805	323817	257046	141527	318133	360492	385544	317047	348082	293415	344662	468490	405623	397686	433962	384223	389306	438613	410350	238198	351860	398580	226906	392490	1.39103e-07	113654	285306	320975	346372	401655	372175	306689	102767	-1.87838	sp|Q99741|CDC6_HUMAN	0
146	sp|Q8N0T1|CH059_HUMAN	213705	191085	102073	214280	214975	134379	428768	637156	378457	513186	426907	599573	729190	646652	713850	781230	828041	766254	769389	948901	785178	857550	726952	835112	715258	506339	747028	605408	661182	689496	499076	500008	623282	570928	622492	685444	1.64395e-07	202395	470977	747722	810145	675339	596710	583881	221290	-1.72392	sp|Q8N0T1|CH059_HUMAN	0
147	sp|P15923-2|TFE2_HUMAN;sp|P15923|TFE2_HUMAN	1993545	1.70734e+06	1.47587e+06	1.06775e+06	1.48533e+06	1.53437e+06	2.06395e+06	2.21318e+06	1.66915e+06	2.22876e+06	1.90849e+06	1.7685e+06	2.4638e+06	2.41973e+06	2.10144e+06	1754816	1.64556e+06	2.05757e+06	2596857	2.52168e+06	2.4615e+06	2.30927e+06	2713991	2630589	2.53268e+06	2.58824e+06	2474459	2.37418e+06	2.22525e+06	2.53057e+06	2.60552e+06	2235301	2263678	2.14792e+06	2.23625e+06	2.29182e+06	1.83946e-07	1.50985e+06	1.98622e+06	2.0795e+06	2.55927e+06	2.50252e+06	2.24996e+06	2.14789e+06	385571	-1.65479	sp|P15923-2|TFE2_HUMAN;sp|P15923|TFE2_HUMAN	0
148	sp|Q15014|MO4L2_HUMAN	5821457	5347990	5.04466e+06	4.73591e+06	4.21158e+06	4844409	10300000	9311608	7216772	8423967	7845363	5628311	12300000	9981355	8426149	8836582	10300000	9015802	11600000	10800000	11100000	11700000	12300000	12100000	9373448	11200000	9941920	10500000	10200000	10600000	13000000	10800000	11900000	10900000	10400000	8765336	2.07941e-07	4.94453e+06	8134665	9.49858e+06	11650000	10350000	10850000	9.23796e+06	2.42371e+06	-1.77143	sp|Q15014|MO4L2_HUMAN	0
149	sp|Q14008-2|CKAP5_HUMAN;sp|Q14008-3|CKAP5_HUMAN;sp|Q14008|CKAP5_HUMAN	99300000	101000000	91900000	90400000	94300000	90000000	115000000	106000000	108000000	95300000	109000000	96900000	119000000	122000000	123000000	119000000	123000000	114000000	133000000	126000000	124000000	119000000	128000000	113000000	118000000	120000000	117000000	124000000	134000000	116000000	113000000	127000000	115000000	111000000	114000000	98900000	2.70259e-07	93100000	107000000	120500000	125000000	119000000	113500000	1.13017e+08	1.15629e+07	-1.72246	sp|Q14008-2|CKAP5_HUMAN;sp|Q14008-3|CKAP5_HUMAN;sp|Q14008|CKAP5_HUMAN	0
150	sp|O95997|PTTG1_HUMAN	1.48743e+06	1.54401e+06	1141828	1.04525e+06	801329	831295	1.98136e+06	2.55654e+06	2.20793e+06	1.85664e+06	2129166	1.65363e+06	2.8879e+06	2921063	2.25796e+06	2.61638e+06	2.16885e+06	2.66051e+06	2523909	3067609	2.84429e+06	2603519	2.53714e+06	2.22287e+06	3.4319e+06	2.66006e+06	2713575	2.49768e+06	2.47914e+06	3.09141e+06	2.77208e+06	2.24441e+06	1.93563e+06	1.76323e+06	2.19111e+06	2350931	3.00008e-07	1.09354e+06	2.05526e+06	2.63845e+06	2.57033e+06	2.68682e+06	2217760	2.21036e+06	601872	-1.85558	sp|O95997|PTTG1_HUMAN	0
151	sp|P29317|EPHA2_HUMAN	19700000	18800000	23500000	18900000	21200000	18900000	24600000	22500000	21100000	22300000	20000000	21000000	28400000	25300000	23800000	26300000	21900000	20800000	26800000	29100000	25600000	26800000	26200000	24300000	25600000	28500000	25000000	27900000	24300000	23300000	22100000	21100000	17800000	19400000	18600000	14200000	3.06217e-07	19300000	21700000	24550000	26500000	25300000	19000000	22725000	3.18963e+06	-1.07379	sp|P29317|EPHA2_HUMAN	0
152	sp|P46379-2|BAG6_HUMAN;sp|P46379-3|BAG6_HUMAN;sp|P46379|BAG6_HUMAN	107000000	110000000	99600000	100000000	101000000	99600000	119000000	124000000	118000000	105000000	118000000	108000000	130000000	130000000	126000000	120000000	124000000	122000000	131000000	130000000	133000000	120000000	131000000	128000000	132000000	132000000	136000000	125000000	127000000	131000000	131000000	145000000	138000000	129000000	126000000	110000000	4.34182e-07	100500000	118000000	125000000	130500000	131500000	130000000	1.22583e+08	1.19307e+07	-1.85097	sp|P46379-2|BAG6_HUMAN;sp|P46379-3|BAG6_HUMAN;sp|P46379|BAG6_HUMAN	0
153	sp|P78371|TCPB_HUMAN	868000000	970000000	789000000	858000000	834000000	868000000	952000000	910000000	976000000	994000000	925000000	1000000000	981000000	985000000	984000000	999000000	916000000	981000000	1040000000	1060000000	977000000	1020000000	1010000000	971000000	1140000000	1110000000	1140000000	945000000	1040000000	1060000000	1090000000	1210000000	1080000000	1010000000	1050000000	1030000000	5.91075e-07	863000000	964000000	982500000	1015000000	1085000000	1065000000	995750000	7.99223e+07	-1.66099	sp|P78371|TCPB_HUMAN	0
154	sp|Q9ULI2|RIMKB_HUMAN	3.71501e+06	3.01218e+06	1.85125e+06	1.91254e+06	1.49103e+06	1.44094e+06	6944294	5528546	5720247	5122776	7661098	3.67453e+06	15200000	13100000	14700000	11900000	13200000	12500000	18000000	18700000	17300000	16400000	15900000	14900000	8397160	10100000	8812603	7367472	6885851	7.10515e+06	7.60229e+06	6.50266e+06	6.874e+06	6961129	5784193	5803540	8.94816e-07	1.8819e+06	5.6244e+06	13150000	16850000	7882316	6688329	8.67949e+06	5.42003e+06	-1.25416	sp|Q9ULI2|RIMKB_HUMAN	0
155	sp|Q13309|SKP2_HUMAN	6413344	5445241	4.16803e+06	5038291	4149886	4320758	6460410	7.78527e+06	2664315	6.46844e+06	7690259	6230421	7.75614e+06	7.35913e+06	7.97192e+06	7.84911e+06	8816470	8399771	9469318	9269388	9272925	9813896	8.25321e+06	10300000	7229191	7771677	9649434	7466001	9298004	11200000	8227860	9606567	8.18192e+06	8563474	8808762	8379135	1.00133e-06	4.67952e+06	6.46442e+06	7910516	9.37112e+06	8.53484e+06	8.4713e+06	7.57196e+06	1.7135e+06	-1.68803	sp|Q13309|SKP2_HUMAN	0
156	sp|Q14669-2|TRIPC_HUMAN	9586898	10400000	8807045	9598474	9525750	10500000	12200000	10700000	12500000	9854503	12800000	10300000	13400000	12800000	12700000	12300000	13100000	11500000	12200000	14800000	14100000	12500000	12600000	13200000	12400000	15100000	13400000	13700000	14100000	14200000	13100000	14200000	12900000	12600000	13000000	9783318	1.08132e-06	9592686	11450000	12750000	12900000	13900000	12950000	1.22571e+07	1.52224e+06	-1.75034	sp|Q14669-2|TRIPC_HUMAN	0
157	sp|P48643|TCPE_HUMAN	689000000	685000000	607000000	610000000	598000000	617000000	710000000	652000000	732000000	625000000	685000000	738000000	740000000	770000000	738000000	728000000	692000000	720000000	809000000	789000000	786000000	793000000	797000000	715000000	961000000	842000000	841000000	737000000	801000000	774000000	847000000	784000000	828000000	754000000	737000000	660000000	1.09536e-06	613500000	697500000	733000000	791000000	821000000	769000000	737500000	7.45962e+07	-1.66228	sp|P48643|TCPE_HUMAN	0
158	sp|Q53GA4|PHLA2_HUMAN	3.6052e+06	4.54742e+06	3785757	2.85188e+06	2.90311e+06	3931313	6432858	6110047	5251231	5211277	4.87194e+06	3647849	8839931	7.07781e+06	6671690	5.88303e+06	6.34532e+06	6.01036e+06	12300000	10300000	9031352	8155749	8.10871e+06	9770444	11900000	8608917	9566288	7.20866e+06	7894719	8263611	15100000	9061544	7.72016e+06	8453207	6688288	7.55708e+06	1.18739e-06	3.69548e+06	5231254	6.50851e+06	9400898	8436264	8.08668e+06	6.89318e+06	2.15543e+06	-1.48355	sp|Q53GA4|PHLA2_HUMAN	0
159	sp|Q8IZW8|TENS4_HUMAN	2.10769e+06	2.57624e+06	1.94855e+06	1.00453e+06	1.72913e+06	1.24174e+06	3.3324e+06	2.11156e+06	3.49107e+06	1.70101e+06	3.26658e+06	3.21555e+06	5.45992e+06	4690765	4918129	4320649	5.23113e+06	5.11755e+06	4432291	4200317	4641306	4.10293e+06	4.4018e+06	4909692	3.76534e+06	3.53484e+06	3205323	2450208	2.71838e+06	2909841	2.32196e+06	1980208	2.22584e+06	1.86668e+06	893053	628238	1.29156e-06	1.83884e+06	3.24106e+06	5.01784e+06	4.41704e+06	3057582	1.92344e+06	3.2493e+06	1.28651e+06	-1.09635	sp|Q8IZW8|TENS4_HUMAN	0
160	sp|Q9UPT9-2|UBP22_HUMAN;sp|Q9UPT9|UBP22_HUMAN	396340	403132	349807	342065	353436	332755	505353	533828	474421	563093	468736	601575	518829	554281	515528	413368	405462	550136	701528	322953	694148	692929	582957	732900	569431	795624	769664	723347	684180	695243	608645	637829	633796	698070	565014	571897	1.65915e-06	351621	519590	517179	693538	709295	621220	568741	134387	-1.61563	sp|Q9UPT9-2|UBP22_HUMAN;sp|Q9UPT9|UBP22_HUMAN	0
161	sp|O75330-2|HMMR_HUMAN;sp|O75330-3|HMMR_HUMAN;sp|O75330|HMMR_HUMAN	1.10925e+06	1.02975e+06	1.01368e+06	585303	738588	824160	1.40613e+06	1.02775e+06	1.60737e+06	575809	1.32548e+06	1383723	1.90674e+06	1.79531e+06	1.37908e+06	1486483	1.28385e+06	1.38468e+06	1.77447e+06	1.71113e+06	1.81048e+06	1696202	1844074	1.38603e+06	1.88242e+06	1.86442e+06	1.83295e+06	1.84527e+06	1.66878e+06	1.54228e+06	1.57718e+06	1.38885e+06	1.42826e+06	1.61847e+06	1.52416e+06	839314	1.82726e-06	918918	1.3546e+06	1.43558e+06	1742797	1.83911e+06	1.47621e+06	1.4612e+06	325092	-1.66809	sp|O75330-2|HMMR_HUMAN;sp|O75330-3|HMMR_HUMAN;sp|O75330|HMMR_HUMAN	0
162	sp|Q9P0P0|RN181_HUMAN	5422861	5.6491e+06	3.33678e+06	3.31911e+06	3.30032e+06	3.77196e+06	7.03676e+06	6412887	6.00175e+06	5.54038e+06	4.0492e+06	5.27127e+06	7305937	7.03703e+06	6.37361e+06	4.85689e+06	5659501	6.27521e+06	9446058	10500000	7.55933e+06	7.37642e+06	5833159	6.1284e+06	8494248	9497903	7403381	8203251	8577684	7922539	8177348	10100000	6.67898e+06	6211897	7.0879e+06	6.96802e+06	2.15147e-06	3.55437e+06	5.77106e+06	6.32441e+06	7467874	8.34875e+06	7.02796e+06	6.41574e+06	1.66311e+06	-1.72049	sp|Q9P0P0|RN181_HUMAN	0
163	sp|Q9NSI2-2|F207A_HUMAN;sp|Q9NSI2|F207A_HUMAN	8638024	9000094	4564096	8.25551e+06	6.08458e+06	8800899	7162615	10200000	6876303	10600000	10900000	11100000	12400000	12300000	10800000	11800000	7.36538e+06	10500000	13300000	10700000	11200000	14200000	10300000	12900000	14700000	12900000	12100000	14200000	12400000	11700000	12400000	12300000	10700000	12700000	12200000	13900000	2.81596e-06	8.44677e+06	10400000	11300000	12050000	12650000	12350000	1.11995e+07	1.57339e+06	-1.74953	sp|Q9NSI2-2|F207A_HUMAN;sp|Q9NSI2|F207A_HUMAN	0
164	sp|Q9UPQ0-10|LIMC1_HUMAN;sp|Q9UPQ0-2|LIMC1_HUMAN;sp|Q9UPQ0|LIMC1_HUMAN	39900000	39200000	36000000	42800000	40900000	39500000	46500000	38900000	47200000	40200000	45400000	51300000	45000000	49500000	46600000	47900000	48900000	47800000	49400000	47300000	52300000	47200000	53400000	47100000	45500000	40800000	45400000	43300000	44800000	42700000	39900000	33800000	39700000	40400000	41100000	34800000	3.35651e-06	39700000	45950000	47850000	48350000	44050000	39800000	4.42833e+07	3.82618e+06	-1.19789	sp|Q9UPQ0-10|LIMC1_HUMAN;sp|Q9UPQ0-2|LIMC1_HUMAN;sp|Q9UPQ0|LIMC1_HUMAN	0
165	sp|Q9Y224|CN166_HUMAN	135000000	149000000	117000000	144000000	131000000	137000000	153000000	146000000	150000000	155000000	151000000	133000000	157000000	181000000	176000000	156000000	152000000	167000000	187000000	181000000	181000000	193000000	182000000	155000000	180000000	205000000	173000000	157000000	163000000	158000000	178000000	170000000	180000000	170000000	161000000	166000000	3.79594e-06	136000000	150500000	162000000	181500000	168000000	170000000	1.61333e+08	1.60364e+07	-1.57974	sp|Q9Y224|CN166_HUMAN	0
166	sp|P11474-2|ERR1_HUMAN;sp|P11474|ERR1_HUMAN	842945	808633	684825	750474	587106	738513	1148971	801363	1016333	692234	1.15602e+06	569605	878138	1.10069e+06	1091767	1121414	1.06409e+06	1.27461e+06	1.45757e+06	1.21133e+06	1426147	1.29655e+06	1.31125e+06	1.28581e+06	1.35263e+06	1.71556e+06	1.20198e+06	1.25052e+06	1.2772e+06	1383008	1.18108e+06	632640	1.43328e+06	1.32027e+06	1.57341e+06	1.0107e+06	3.79594e-06	744494	908848	1.09623e+06	1.3039e+06	1.31491e+06	1.25067e+06	1.10318e+06	233813	-1.53406	sp|P11474-2|ERR1_HUMAN;sp|P11474|ERR1_HUMAN	0
167	sp|Q9NWX5|ASB6_HUMAN	627566	543516	437704	435548	227171	461627	1.00104e+06	800176	784438	685121	491307	387075	939876	1.04714e+06	1415065	713225	1.18322e+06	1.20876e+06	1.14469e+06	1.13483e+06	898283	1124022	1.00883e+06	919083	1610125	1536935	1.15783e+06	977854	1.18917e+06	1.07433e+06	1.24458e+06	1.59647e+06	1.28389e+06	813243	1.07727e+06	1.06181e+06	3.99051e-06	449665	734780	1.11518e+06	1.06643e+06	1.1735e+06	1.16093e+06	950080	293918	-1.70257	sp|Q9NWX5|ASB6_HUMAN	0
168	sp|P43121|MUC18_HUMAN	16800000	15100000	11600000	10600000	10600000	11300000	16200000	19400000	10300000	14400000	14600000	13400000	17100000	18700000	13300000	15500000	15700000	15600000	19300000	20000000	18500000	17000000	18700000	18600000	18200000	18700000	18700000	19600000	17400000	18800000	19000000	16400000	15900000	19200000	18500000	17400000	5.85236e-06	11450000	14500000	15650000	18650000	18700000	17950000	16150000	2.86548e+06	-1.64021	sp|P43121|MUC18_HUMAN	0
169	sp|Q6WCQ1-2|MPRIP_HUMAN;sp|Q6WCQ1-3|MPRIP_HUMAN;sp|Q6WCQ1|MPRIP_HUMAN	6227036	6.10197e+06	5245108	5629112	4758670	4700696	5877495	6773620	5667258	6.39027e+06	4.60762e+06	5768759	6207561	6639546	5885363	6.16642e+06	6.29928e+06	5619712	7.37926e+06	7125130	7102727	7.02395e+06	6606763	6681220	7099142	6.52848e+06	6291940	6392377	5721899	5622101	5492064	5051830	5259375	5089545	4766027	5538313	7.30656e-06	5437110	5823127	6.18699e+06	7.06334e+06	6.34216e+06	5174460	6.00453e+06	680036	-0.834398	sp|Q6WCQ1-2|MPRIP_HUMAN;sp|Q6WCQ1-3|MPRIP_HUMAN;sp|Q6WCQ1|MPRIP_HUMAN	0
170	sp|O75496|GEMI_HUMAN	2.10215e+06	3340291	2671640	2519093	3.10151e+06	2853328	4447752	3.26829e+06	3.12236e+06	4.98096e+06	3992149	4205893	3990931	3611723	4324636	4.63549e+06	6.38436e+06	3.80431e+06	4.81917e+06	4.01964e+06	5.7119e+06	4446475	7126192	5968209	4.39217e+06	4501433	4.85057e+06	4.36622e+06	3.8981e+06	5006024	3095581	2.77161e+06	3.56445e+06	2749212	3.70931e+06	3145351	8.85897e-06	2762484	4099021	4.15778e+06	5.26553e+06	4.4468e+06	3120466	3.97535e+06	909647	-1.33334	sp|O75496|GEMI_HUMAN	0
171	sp|Q6PD74|AAGAB_HUMAN	1.75953e+06	1597889	1.72267e+06	1.1783e+06	1.51037e+06	1.45998e+06	2.25491e+06	2.08068e+06	1.89122e+06	1.68591e+06	2.08012e+06	1.14143e+06	2603828	2.38798e+06	2337263	2.26476e+06	2.05335e+06	2.1515e+06	2.4158e+06	2.53083e+06	2.7837e+06	1.87887e+06	2.34546e+06	2201303	3094777	2.2882e+06	2743937	2.27811e+06	2.55829e+06	2.49218e+06	3.14127e+06	3.04357e+06	2.51995e+06	2.14107e+06	2669233	1.97648e+06	9.29489e-06	1.55413e+06	1.98567e+06	2.30101e+06	2.38063e+06	2.52523e+06	2.59459e+06	2.22354e+06	390915	-1.71243	sp|Q6PD74|AAGAB_HUMAN	0
172	sp|Q00341|VIGLN_HUMAN	223000000	232000000	202000000	218000000	211000000	207000000	230000000	248000000	221000000	249000000	212000000	229000000	261000000	251000000	236000000	245000000	210000000	251000000	265000000	273000000	252000000	250000000	237000000	243000000	264000000	267000000	253000000	246000000	254000000	240000000	265000000	285000000	250000000	275000000	257000000	252000000	9.31953e-06	214500000	229500000	248000000	251000000	253500000	261000000	2.42917e+08	1.74224e+07	-1.63104	sp|Q00341|VIGLN_HUMAN	0
173	sp|O00124-3|UBXN8_HUMAN;sp|O00124|UBXN8_HUMAN	495832	719664	465347	452348	567580	352119	695385	749540	411835	598370	646352	606985	754123	731354	521051	731846	811990	896580	777061	731253	775363	800799	1.02206e+06	780282	821474	739948	817422	846284	873135	966994	1158467	737935	787480	841559	841620	975490	1.02781e-05	480590	626669	742985	778671	833879	841590	717397	139793	-1.69399	sp|O00124-3|UBXN8_HUMAN;sp|O00124|UBXN8_HUMAN	0
174	sp|Q9NR30|DDX21_HUMAN	574000000	594000000	555000000	558000000	536000000	559000000	653000000	599000000	637000000	590000000	648000000	557000000	629000000	641000000	653000000	598000000	600000000	611000000	654000000	703000000	667000000	599000000	631000000	612000000	668000000	738000000	681000000	657000000	668000000	668000000	644000000	772000000	718000000	681000000	634000000	625000000	1.05005e-05	558500000	618000000	620000000	642500000	668000000	662500000	628250000	3.99859e+07	-1.74436	sp|Q9NR30|DDX21_HUMAN	0
175	sp|P46013|KI67_HUMAN	86100000	107000000	87000000	89600000	73300000	106000000	102000000	136000000	96100000	115000000	119000000	91100000	130000000	118000000	104000000	104000000	94100000	110000000	126000000	123000000	131000000	146000000	113000000	134000000	121000000	152000000	136000000	164000000	119000000	135000000	120000000	121000000	104000000	132000000	126000000	121000000	1.45408e-05	88300000	108500000	107000000	128500000	135500000	121000000	114800000	1.70728e+07	-1.55218	sp|P46013|KI67_HUMAN	0
176	sp|O94952-1|FBX21_HUMAN;sp|O94952|FBX21_HUMAN	1.89665e+06	1.62724e+06	1.47556e+06	1.42056e+06	1.57258e+06	1.66064e+06	2192514	1839601	1.84006e+06	1.73959e+06	1.74908e+06	2.06419e+06	2201114	2.68638e+06	2.02786e+06	1.80319e+06	2.08023e+06	1.87182e+06	2.54756e+06	2.43641e+06	2.50582e+06	1960217	2.38913e+06	2719297	1.92707e+06	2283021	2.23817e+06	2379471	2.1826e+06	2.51335e+06	1.90477e+06	2.50597e+06	2.3967e+06	2.05263e+06	2369558	2229029	2.00929e-05	1.59991e+06	1.83983e+06	2.05405e+06	2.47112e+06	2.2606e+06	2.29929e+06	2.08747e+06	323168	-1.50868	sp|O94952-1|FBX21_HUMAN;sp|O94952|FBX21_HUMAN	0
177	sp|Q92922|SMRC1_HUMAN	54400000	55600000	44600000	49700000	45200000	52200000	61000000	60600000	63800000	64100000	60500000	59300000	64000000	64300000	64000000	59800000	60800000	59800000	64100000	63100000	63400000	62600000	63700000	63700000	63100000	65600000	72700000	62600000	62500000	68100000	67300000	58300000	69300000	58900000	64200000	61500000	2.04558e-05	50950000	60800000	62400000	63550000	64350000	62850000	6.08167e+07	4.97892e+06	-1.98169	sp|Q92922|SMRC1_HUMAN	0
178	sp|Q99622|C10_HUMAN	21100000	18300000	12800000	15300000	16000000	16500000	18100000	18000000	16600000	19900000	22500000	21300000	25200000	23500000	23000000	24400000	19100000	23500000	27600000	26300000	23600000	27100000	23300000	24400000	24700000	22500000	26100000	21400000	20100000	25000000	26300000	21000000	20100000	24100000	21200000	18100000	2.04558e-05	16250000	19000000	23500000	25350000	23600000	21100000	2.14667e+07	3.38226e+06	-1.54236	sp|Q99622|C10_HUMAN	0
179	sp|Q9H467|CUED2_HUMAN	4407398	3872626	2.63123e+06	2954995	3.08844e+06	3.33363e+06	4.06383e+06	4.08101e+06	3.10047e+06	4943523	3902151	3.90942e+06	5.27406e+06	4.70124e+06	4.07454e+06	4646968	4162272	5659879	5.25839e+06	4199016	4772926	5343699	5138506	5.64716e+06	4.89915e+06	4752640	5046489	4850003	5.58903e+06	5082481	5688317	4376876	4.06803e+06	5.43841e+06	4824157	5122049	2.33903e-05	3.21104e+06	3.98663e+06	4.6741e+06	5.19845e+06	4.97282e+06	4973103	4.50269e+06	760324	-1.69882	sp|Q9H467|CUED2_HUMAN	0
180	sp|P42771|CDN2A_HUMAN	40000000	40800000	23600000	31900000	25400000	34000000	31000000	44600000	32100000	51400000	39600000	43700000	47700000	46800000	43600000	43500000	29600000	43200000	54600000	51900000	39600000	56200000	39400000	43600000	68000000	50800000	55100000	42200000	51600000	49400000	56600000	55600000	48500000	50800000	49300000	53100000	3.05423e-05	32950000	41650000	43550000	47750000	51200000	51950000	4.48417e+07	7.1089e+06	-1.67279	sp|P42771|CDN2A_HUMAN	0
181	sp|Q6SJ93|F111B_HUMAN	267139	162446	92954.9	175240	207895	206083	435390	293113	296482	292991	496362	206821	519843	625544	446477	597454	552693	241580	805648	600212	661232	718521	612062	522961	544767	408589	537135	363407	542674	463240	245789	328581	645253	574031	469355	473216	3.14206e-05	190662	294797	536268	636647	500187	471285	438308	164788	-1.50282	sp|Q6SJ93|F111B_HUMAN	0
182	sp|Q86U90|YRDC_HUMAN	3756311	4986497	3416318	3.82498e+06	4.04262e+06	4.11787e+06	6.19306e+06	5940442	6.51897e+06	5.43089e+06	5212362	5.1714e+06	6085710	5.24419e+06	6561626	4.09399e+06	4950823	5541890	6750993	6.43568e+06	6003317	5.61083e+06	5514068	5.74909e+06	8.17469e+06	6817663	7.83825e+06	4.86207e+06	6.54495e+06	6221803	6.66546e+06	7.33866e+06	6813454	6088089	6293481	6.28231e+06	3.14206e-05	3.9338e+06	5.68566e+06	5.39304e+06	5.8762e+06	6.68131e+06	6.47947e+06	5.67491e+06	980989	-1.77485	sp|Q86U90|YRDC_HUMAN	0
183	sp|O95926|SYF2_HUMAN	2.80193e+06	3.35952e+06	2.42654e+06	3097563	3.0584e+06	1.84809e+06	3.81399e+06	4.61072e+06	3579699	4479015	3.96317e+06	4.63395e+06	4616975	5.00741e+06	5297198	5789446	3796981	4251889	5285357	5200297	5070324	5720025	5952562	4782192	4364864	5593798	4.42426e+06	5.49029e+06	5.55379e+06	3722084	4.68606e+06	6.92328e+06	5244835	4890772	5.45074e+06	6.06356e+06	3.27397e-05	2.93017e+06	4.22109e+06	4.81219e+06	5242827	4.95728e+06	5.34779e+06	4.58522e+06	902850	-1.83315	sp|O95926|SYF2_HUMAN	0
184	sp|O76080|ZFAN5_HUMAN	723908	1.15932e+06	628538	755882	555868	646939	2.30964e+06	1.44473e+06	2.07319e+06	840605	2.01989e+06	2.15956e+06	1.32418e+06	3029815	2336206	3219399	2.48541e+06	2159015	1.52995e+06	2.56971e+06	2.91544e+06	2435964	2.99524e+06	2.33816e+06	3.12235e+06	2.50931e+06	2556132	2.44746e+06	2.13026e+06	2369454	1221046	2.26901e+06	2480075	2458161	2.25183e+06	1.60097e+06	3.37134e-05	685424	2.04654e+06	2.41081e+06	2.50284e+06	2.47839e+06	2.26042e+06	2.06407e+06	696265	-1.98006	sp|O76080|ZFAN5_HUMAN	0
185	sp|P13639|EF2_HUMAN	5540000000	6130000000	5380000000	5880000000	5670000000	5870000000	6270000000	5680000000	6280000000	5630000000	6510000000	6580000000	6490000000	6880000000	7000000000	7380000000	6800000000	7090000000	7160000000	6980000000	7040000000	7390000000	7430000000	6550000000	6680000000	7010000000	6970000000	6350000000	7030000000	6670000000	6200000000	6570000000	7050000000	6670000000	6620000000	5150000000	3.70418e-05	5770000000	6275000000	6940000000	7100000000	6825000000	6595000000	6.58417e+09	4.91787e+08	-1.65553	sp|P13639|EF2_HUMAN	0
186	sp|P13196|HEM1_HUMAN	22799.2	0	0	0	32174.1	0	193902	239125	166102	190244	154833	205883	280563	234787	268612	195708	258979	225589	311054	199763	205914	216192	221788	233287	186857	175837	189748	130795	125838	189413	128406	118521	93989.4	97029	140416	122499	5.29184e-05	0	192073	246883	218990	181347	120510	159967	89075.6	-1.79586	sp|P13196|HEM1_HUMAN	0
187	sp|O43164-2|PJA2_HUMAN;sp|O43164|PJA2_HUMAN	722789	708876	493927	314739	507659	548649	1.35597e+06	1.30007e+06	1.0695e+06	1.13564e+06	920308	1173731	1.17106e+06	1.40859e+06	1.19493e+06	967376	1.04152e+06	1265361	1171814	971279	1.11732e+06	975796	1.05645e+06	1.0013e+06	1.27982e+06	1.39035e+06	1.23923e+06	1.19561e+06	1.10307e+06	1364552	1533721	1.23102e+06	1.39988e+06	1.561e+06	1.43884e+06	1529715	5.57572e-05	528154	1.15469e+06	1.183e+06	1.02887e+06	1.25953e+06	1.48428e+06	1.10642e+06	320880	-1.80213	sp|O43164-2|PJA2_HUMAN;sp|O43164|PJA2_HUMAN	0
188	sp|Q9BY42|RTF2_HUMAN	41200000	31200000	28200000	37900000	34200000	34800000	39000000	27600000	38700000	22700000	40200000	42100000	47900000	53000000	44400000	39100000	42000000	41000000	49600000	49100000	48500000	49200000	45300000	46500000	55900000	45000000	52300000	43900000	44600000	49000000	46100000	52400000	44900000	49200000	46100000	33100000	5.71463e-05	34500000	38850000	43200000	48800000	47000000	46100000	43075000	5.45397e+06	-1.57225	sp|Q9BY42|RTF2_HUMAN	0
189	sp|Q5F1R6-3|DJC21_HUMAN;sp|Q5F1R6|DJC21_HUMAN	5988607	7.52652e+06	6155051	5.32888e+06	5601526	6776429	7.81751e+06	7.71951e+06	8220748	8.3655e+06	7839079	7.41802e+06	8124473	7.40108e+06	8.12031e+06	6454504	8.11609e+06	7332247	7.64466e+06	9133384	7607761	9153249	6895354	8122206	9865274	8639248	9916479	8359113	8194158	7974252	8448114	10200000	8758725	8680361	8491350	8.04172e+06	5.86295e-05	6071829	7.82829e+06	7758586	7.88343e+06	8.49918e+06	8.58586e+06	7.7712e+06	905262	-1.87721	sp|Q5F1R6-3|DJC21_HUMAN;sp|Q5F1R6|DJC21_HUMAN	0
190	sp|Q9UI12-2|VATH_HUMAN;sp|Q9UI12|VATH_HUMAN	30100000	28800000	25200000	26900000	26400000	26000000	28000000	30500000	31200000	29500000	29500000	22700000	32900000	33700000	31000000	28700000	32200000	31700000	34800000	32100000	31200000	32200000	30700000	29800000	30800000	33400000	32600000	33700000	32400000	32200000	33600000	30400000	33600000	33800000	33700000	30800000	6.44626e-05	26650000	29500000	31950000	31650000	32500000	33600000	30975000	2.51013e+06	-1.72302	sp|Q9UI12-2|VATH_HUMAN;sp|Q9UI12|VATH_HUMAN	0
191	sp|P62993|GRB2_HUMAN	33300000	28200000	26500000	25100000	27600000	26600000	30300000	31800000	28400000	34300000	32800000	38100000	38100000	36600000	34100000	37100000	33000000	34000000	43100000	35100000	34000000	36400000	32800000	37400000	45000000	38200000	39500000	31300000	34700000	38000000	37000000	34600000	37000000	35000000	34200000	37600000	6.44626e-05	27100000	32300000	35350000	35750000	38100000	36000000	34100000	3.90218e+06	-1.79387	sp|P62993|GRB2_HUMAN	0
192	sp|Q7L590-2|MCM10_HUMAN;sp|Q7L590|MCM10_HUMAN	395689	298248	264976	218790	266057	365875	510413	494613	403792	425637	489778	418556	394717	480674	432882	353948	461694	396718	487180	561919	539420	495066	557032	581776	381381	396349	484191	401087	363981	551283	375890	330960	404973	304420	313007	376269	6.80709e-05	282152	457707	414800	548226	398718	353425	409171	90635.8	-1.40142	sp|Q7L590-2|MCM10_HUMAN;sp|Q7L590|MCM10_HUMAN	0
193	sp|P35790-2|CHKA_HUMAN;sp|P35790|CHKA_HUMAN	4980317	4909245	3.15802e+06	4887217	3.05046e+06	4.16273e+06	5030360	5599766	6533234	5.94024e+06	5313095	3819516	6441081	6166960	5705653	6229576	5.73234e+06	6.67737e+06	6935474	8092311	6.896e+06	3.45204e+06	7288353	6.54827e+06	9642932	6.66811e+06	6596841	5954021	7776283	7047310	7211046	8.29377e+06	6066509	6582833	7.49533e+06	6024029	7.08081e-05	4.52497e+06	5.45643e+06	6198268	6.91574e+06	6.85771e+06	6.89694e+06	6.14168e+06	976605	-1.65543	sp|P35790-2|CHKA_HUMAN;sp|P35790|CHKA_HUMAN	0
194	sp|Q9H977|WDR54_HUMAN	514816	157799	83643.6	160616	70474.3	94263.4	1.00304e+06	907906	693499	376158	489104	459727	1.55474e+06	455783	1.19771e+06	1.04959e+06	324996	936754	2.04569e+06	1.43106e+06	1374274	579428	1.46184e+06	1.05801e+06	1.74024e+06	1.54081e+06	1.54679e+06	1513653	490834	858451	337529	1.57738e+06	892443	340689	195876	897136	7.16944e-05	126031	591302	993170	1.40266e+06	1.52723e+06	616566	876161	534045	-1.40462	sp|Q9H977|WDR54_HUMAN	0
195	sp|Q6PCD5|RFWD3_HUMAN	0	7659.48	8445.44	7161.96	10379.4	4354.03	38917	23025.6	24259.5	35531.5	44349.2	48634	25348.7	24504.4	32998.1	22603.4	32619.8	23455.8	48871.4	66596.6	50163	41387.6	30720.8	34301.6	30362.4	45278.3	31459.7	42670.1	65858.8	49800.4	44899.8	23116.3	52618.9	54742.7	30076.2	60233.3	7.33993e-05	7410.72	37224.2	24926.5	45129.5	43974.2	48759.3	34570.8	15741.3	-1.7254	sp|Q6PCD5|RFWD3_HUMAN	0
196	sp|P17535|JUND_HUMAN	3.74331e+06	3243460	2405547	3.07585e+06	2708137	2902717	3988229	2.97255e+06	2580060	2902436	3.51421e+06	4.2136e+06	4233617	4.23127e+06	3150193	4800715	3941269	4274438	5154831	4861043	4915217	5094978	4.48206e+06	4.5956e+06	4422118	4105060	4881511	4538161	4.42128e+06	3399835	5322510	4097937	3.92301e+06	4.11742e+06	3.76656e+06	2.70444e+06	7.7864e-05	2.98929e+06	3243381	4.23244e+06	4888130	4.4217e+06	4.01047e+06	3.96424e+06	722092	-1.35017	sp|P17535|JUND_HUMAN	0
197	sp|P60520|GBRL2_HUMAN	3.85144e+06	3.77224e+06	2.37445e+06	2.1714e+06	2.37538e+06	2.3478e+06	3.99722e+06	3.99541e+06	3.68199e+06	3.77783e+06	3.37205e+06	3.22349e+06	5056078	4668464	4.08043e+06	3129347	3.16338e+06	3657285	5.84459e+06	7089410	4641160	5724923	3.61774e+06	4.66042e+06	6501702	6327131	5.58104e+06	3.88825e+06	5080580	4620531	5919693	9228204	4811554	4.68334e+06	4780851	4647152	7.91508e-05	2.37491e+06	3.72991e+06	3.86886e+06	5.19267e+06	5.33081e+06	4.7962e+06	4.21556e+06	1.12069e+06	-1.64243	sp|P60520|GBRL2_HUMAN	0
198	sp|A6NCE7|MP3B2_HUMAN;sp|Q9GZQ8|MLP3B_HUMAN	228046	824588	653432	547254	782008	624571	1.53945e+06	1.35431e+06	1.76928e+06	1.63783e+06	1487365	520538	1.69504e+06	1.43239e+06	1.62964e+06	1.85732e+06	1378571	1155748	1.71702e+06	2.0671e+06	1.65878e+06	1.75706e+06	1.96652e+06	1.53846e+06	1.76559e+06	2.43835e+06	1.52278e+06	1.21142e+06	1610368	1.50764e+06	2.04726e+06	1.75809e+06	1.62392e+06	1.4721e+06	1358928	1.05703e+06	8.27859e-05	639002	1.51341e+06	1.53102e+06	1.73704e+06	1.56657e+06	1548008	1.42251e+06	392264	-1.9974	sp|A6NCE7|MP3B2_HUMAN;sp|Q9GZQ8|MLP3B_HUMAN	0
199	sp|Q9ULV3-3|CIZ1_HUMAN;sp|Q9ULV3-4|CIZ1_HUMAN;sp|Q9ULV3-5|CIZ1_HUMAN;sp|Q9ULV3|CIZ1_HUMAN	2.26827e+06	1.92925e+06	1.66267e+06	1.27623e+06	1.4786e+06	1.39375e+06	2882396	2.78093e+06	2709571	2589830	2713584	2719882	2.85059e+06	3.52045e+06	3.0285e+06	2.67402e+06	3.14209e+06	3262656	3.11559e+06	3252251	2906181	2.8277e+06	3.20503e+06	3.0451e+06	2883279	2.43847e+06	2.18651e+06	2.43684e+06	2584065	2.57679e+06	2.72518e+06	1.84973e+06	2.07874e+06	2.1075e+06	2.06521e+06	2.22205e+06	8.72483e-05	1.57064e+06	2716733	3.0853e+06	3.08035e+06	2.50763e+06	2.09312e+06	2.50896e+06	592484	-1.58371	sp|Q9ULV3-3|CIZ1_HUMAN;sp|Q9ULV3-4|CIZ1_HUMAN;sp|Q9ULV3-5|CIZ1_HUMAN;sp|Q9ULV3|CIZ1_HUMAN	0
200	sp|Q9Y6J9|TAF6L_HUMAN	1.4243e+06	1.5776e+06	1.40012e+06	1.18944e+06	1.3469e+06	1.39939e+06	1.83568e+06	2167771	1.52431e+06	1.38694e+06	1.9151e+06	1.91666e+06	1.73233e+06	2.12542e+06	1863683	1176395	1.51955e+06	1.92308e+06	1.92538e+06	2166722	2188860	1.78994e+06	1.82697e+06	1806705	2.29578e+06	2.31492e+06	2.12276e+06	1.93662e+06	2.18334e+06	2.41419e+06	2.05512e+06	1.71073e+06	2.34091e+06	1.8418e+06	1.61551e+06	2.14386e+06	8.9596e-05	1.39975e+06	1.87539e+06	1.79801e+06	1.87618e+06	2.23956e+06	1.94846e+06	1.85622e+06	271284	-1.68264	sp|Q9Y6J9|TAF6L_HUMAN	0
201	sp|Q9H7E9-2|CH033_HUMAN;sp|Q9H7E9|CH033_HUMAN	6669433	7232384	3.20637e+06	6.49438e+06	3917083	5.23129e+06	6.42236e+06	9955642	9144998	10300000	10400000	13000000	7629854	8326434	9720216	10000000	7987672	10400000	8420440	10500000	9348124	9850960	10400000	9374262	12600000	11000000	12300000	10100000	9631332	11400000	10100000	12000000	11300000	11000000	10300000	11600000	9.21445e-05	5862836	10127821	9023325	9612611	11200000	11150000	9.4961e+06	1.9736e+06	-1.84093	sp|Q9H7E9-2|CH033_HUMAN;sp|Q9H7E9|CH033_HUMAN	0
202	sp|Q9ULW0|TPX2_HUMAN	28100000	28400000	28200000	25500000	27300000	25500000	31500000	27400000	30800000	28100000	30900000	40900000	35300000	37900000	28200000	25100000	33400000	33800000	36000000	34200000	37300000	33100000	41500000	41100000	33700000	35300000	41300000	36300000	36000000	36600000	33300000	30300000	30400000	33000000	30100000	19300000	0.000130189	27700000	30850000	33600000	36650000	36150000	30350000	32550000	3.52491e+06	-1.37592	sp|Q9ULW0|TPX2_HUMAN	0
203	sp|Q9Y2H0-1|DLGP4_HUMAN;sp|Q9Y2H0-3|DLGP4_HUMAN;sp|Q9Y2H0|DLGP4_HUMAN	54370.3	37824.4	66148.7	0	36343.6	32557.5	220569	196523	172075	133352	205209	213889	207699	193492	187592	149342	235664	185277	249250	191124	222570	148487	288821	250234	160441	176049	170608	185529	159270	204982	43963	105053	232330	177100	118321	45833.2	0.000130825	37084	200866	190542	235910	173329	111687	158236	72064.8	-1.68116	sp|Q9Y2H0-1|DLGP4_HUMAN;sp|Q9Y2H0-3|DLGP4_HUMAN;sp|Q9Y2H0|DLGP4_HUMAN	0
204	sp|Q12965|MYO1E_HUMAN	141000000	144000000	135000000	137000000	129000000	134000000	178000000	149000000	166000000	132000000	158000000	148000000	185000000	177000000	174000000	173000000	183000000	172000000	178000000	198000000	181000000	177000000	179000000	177000000	154000000	182000000	185000000	170000000	171000000	172000000	172000000	207000000	166000000	171000000	164000000	134000000	0.000139949	136000000	153500000	175500000	178500000	171500000	168500000	1.63917e+08	1.62062e+07	-1.72259	sp|Q12965|MYO1E_HUMAN	0
205	sp|O15403|MOT7_HUMAN	1.60088e+06	1.84648e+06	1.66014e+06	1.52307e+06	1.65003e+06	1.34637e+06	2747593	2514267	2524533	2.65975e+06	2266971	1.9364e+06	2.93507e+06	2.62832e+06	2.74055e+06	2.62036e+06	2.58843e+06	2.46855e+06	1.81537e+06	2417324	2.07752e+06	2.33708e+06	2195686	1.83296e+06	2.36156e+06	2.43151e+06	2056532	2429795	1713065	1.81898e+06	1.56668e+06	1.70836e+06	1.26877e+06	1355243	1.44168e+06	819540	0.000141409	1.62545e+06	2519400	2.62434e+06	2.1366e+06	2.20905e+06	1.39846e+06	2.08555e+06	485831	-0.947029	sp|O15403|MOT7_HUMAN	0
206	sp|Q05932-2|FOLC_HUMAN;sp|Q05932|FOLC_HUMAN	6096772	6086102	4.10026e+06	5.16754e+06	3.99907e+06	2.99052e+06	6.32962e+06	7.64428e+06	5.55484e+06	4.46385e+06	6278994	3.65134e+06	8674799	9791490	7103172	6051644	5.9641e+06	5037893	10300000	9235923	8772754	8867251	6763063	5.8967e+06	9370336	8836184	8635698	7.70905e+06	6616846	7.30592e+06	8651876	9632263	7829265	8340318	6849558	5981467	0.000150143	4.6339e+06	5.91692e+06	6577408	8.82e+06	8.17238e+06	8.08479e+06	7.03423e+06	1.60042e+06	-1.49982	sp|Q05932-2|FOLC_HUMAN;sp|Q05932|FOLC_HUMAN	0
207	sp|P41567|EIF1_HUMAN	12200000	15700000	8422315	13500000	9511851	11500000	11800000	18400000	13200000	25100000	17700000	12400000	27500000	24600000	23400000	26400000	16100000	26700000	28800000	25500000	20000000	36900000	22700000	21000000	33400000	24300000	19800000	20500000	21100000	19400000	22800000	14600000	19300000	22100000	21200000	20800000	0.000160596	11850000	15450000	25500000	24100000	20800000	21000000	1.97833e+07	5.2066e+06	-1.52371	sp|P41567|EIF1_HUMAN	0
208	sp|Q9UBZ4|APEX2_HUMAN	1.51838e+06	1.57979e+06	1.18799e+06	1.32955e+06	1.27157e+06	1.30888e+06	3.25429e+06	1388184	2.73054e+06	1.61162e+06	2715754	2.4943e+06	3574872	3.26686e+06	2.8785e+06	2946986	2.96667e+06	2.67396e+06	2.88719e+06	3350514	3.05143e+06	2.7325e+06	3.34625e+06	2.19678e+06	2.09967e+06	2.16883e+06	1875655	2.06242e+06	2.12437e+06	1.46906e+06	1.60446e+06	1.34954e+06	1876686	1.74164e+06	1.53102e+06	1.26928e+06	0.000160596	1.31922e+06	2.60503e+06	2.95683e+06	2.96931e+06	2.08104e+06	1.56774e+06	2.24986e+06	707592	-1.31523	sp|Q9UBZ4|APEX2_HUMAN	0
209	sp|P04183|KITH_HUMAN	46300000	42000000	33600000	41800000	40700000	37500000	57000000	29000000	57300000	18300000	58400000	49900000	64400000	70900000	61700000	54400000	69200000	58400000	74100000	74500000	72900000	71000000	66900000	62000000	51900000	69500000	71300000	64300000	70100000	65800000	60200000	69800000	65100000	71000000	60800000	23700000	0.000160596	41250000	53450000	63050000	71950000	67650000	62950000	60050000	1.10795e+07	-1.69682	sp|P04183|KITH_HUMAN	0
210	sp|O43463-2|SUV91_HUMAN;sp|O43463|SUV91_HUMAN	281471	99546.2	0	111297	0	18624.1	208792	112465	89849.1	169831	221084	266666	378543	499047	406351	0	0	434057	364481	532449	582534	630419	418189	186242	516829	801967	439396	420927	495746	182688	331535	595330	101290	384285	368868	363566	0.00017361	59085.2	189311	392447	475319	467571	366217	324992	166308	-1.59888	sp|O43463-2|SUV91_HUMAN;sp|O43463|SUV91_HUMAN	0
211	sp|Q99653|CHP1_HUMAN	9159173	7031665	6.60531e+06	7636872	8.1656e+06	8415703	10700000	11900000	8605802	12000000	11100000	9415462	13900000	11500000	10900000	11700000	9165049	11600000	12000000	11400000	10800000	11100000	10500000	12500000	11700000	12400000	11700000	11800000	12400000	12400000	11300000	14500000	9487448	10800000	12900000	10900000	0.000177844	7.90123e+06	10900000	11550000	11250000	12100000	11100000	1.08002e+07	1.48039e+06	-1.95824	sp|Q99653|CHP1_HUMAN	0
212	sp|P30566|PUR8_HUMAN	93900000	96800000	89500000	102000000	93200000	88000000	91800000	99100000	98600000	101000000	95200000	88100000	92400000	105000000	104000000	104000000	99400000	109000000	112000000	98700000	101000000	114000000	113000000	99400000	105000000	116000000	108000000	104000000	106000000	95800000	103000000	105000000	108000000	113000000	105000000	112000000	0.000185618	93550000	96900000	104000000	106500000	105500000	106500000	1.02158e+08	5.54999e+06	-1.55105	sp|P30566|PUR8_HUMAN	0
213	sp|P26232-2|CTNA2_HUMAN;sp|P26232-3|CTNA2_HUMAN;sp|P26232-5|CTNA2_HUMAN;sp|P26232|CTNA2_HUMAN	5455682	4380190	4.31345e+06	3.33902e+06	3187445	3.4356e+06	5.82999e+06	6.35088e+06	5.18187e+06	4819514	4.184e+06	3126955	7415983	5.88295e+06	6414411	4328595	4.97221e+06	4.76157e+06	9268144	7.6957e+06	7.4077e+06	5834266	5504240	6.85243e+06	9333926	7520432	6399281	5.44364e+06	5.69413e+06	5905832	6.61238e+06	7.32596e+06	6.26504e+06	5.39436e+06	4863685	5.47536e+06	0.00019153	3.87453e+06	5.00069e+06	5.42758e+06	7130063	6.15256e+06	5870196	5.57594e+06	1.10291e+06	-1.54265	sp|P26232-2|CTNA2_HUMAN;sp|P26232-3|CTNA2_HUMAN;sp|P26232-5|CTNA2_HUMAN;sp|P26232|CTNA2_HUMAN	0
214	sp|Q5T3J3|LRIF1_HUMAN	3.41938e+06	2.7398e+06	2.46117e+06	3.12347e+06	2228168	2855873	3.68473e+06	4070362	3.5943e+06	2.84501e+06	3.91311e+06	2.9137e+06	5.06685e+06	4830786	3.38658e+06	4.24527e+06	3.3042e+06	3.48137e+06	4995623	4.42388e+06	3.72673e+06	4.96571e+06	4614293	4.43499e+06	4423105	5.16916e+06	4738719	3294079	4575036	4.04842e+06	5299642	4.65486e+06	4.04541e+06	4.15596e+06	3.30865e+06	2912282	0.000201675	2.79784e+06	3.63951e+06	3863319	4.52464e+06	4.49907e+06	4.10069e+06	3.90418e+06	643924	-1.71812	sp|Q5T3J3|LRIF1_HUMAN	0
215	sp|Q68D10-2|SPT2_HUMAN;sp|Q68D10|SPT2_HUMAN	1.74687e+06	1.59977e+06	1.42363e+06	1.32345e+06	1.04791e+06	1501518	1.89442e+06	2.04155e+06	1.87141e+06	1.85291e+06	1.92466e+06	1.8369e+06	2.18066e+06	2.01546e+06	1822276	1.49518e+06	1.70602e+06	1.69671e+06	2.09335e+06	2251508	2.31937e+06	2.0462e+06	2.36742e+06	2.1165e+06	2.24022e+06	2127213	2.03288e+06	1.86712e+06	1.79807e+06	2024350	2.23916e+06	1.74262e+06	1.5632e+06	1.98572e+06	1.89951e+06	2264621	0.000206989	1.46258e+06	1.88292e+06	1.76415e+06	2.184e+06	2.02861e+06	1.94261e+06	1.87748e+06	247411	-1.67698	sp|Q68D10-2|SPT2_HUMAN;sp|Q68D10|SPT2_HUMAN	0
216	sp|P61024|CKS1_HUMAN	22200000	22200000	15700000	18700000	16900000	17500000	22800000	26600000	16300000	25600000	17400000	26100000	23600000	23800000	22700000	26900000	19700000	24800000	25300000	29100000	25100000	26500000	25700000	23900000	31400000	27500000	24900000	22300000	25900000	21700000	31200000	32200000	26700000	27400000	23700000	31000000	0.000208246	18100000	24200000	23700000	25500000	25400000	29200000	24350000	3.61815e+06	-1.7274	sp|P61024|CKS1_HUMAN	0
217	sp|Q9Y5A9|YTHD2_HUMAN	22200000	21300000	20000000	21200000	21100000	23300000	21500000	26800000	23400000	28900000	23200000	26600000	24200000	27700000	24700000	25300000	26200000	25400000	24400000	27400000	26300000	26300000	34000000	27400000	29800000	24300000	31200000	26200000	28000000	26300000	24100000	21700000	24100000	25500000	26400000	26600000	0.000224753	21250000	25000000	25350000	26850000	27150000	24800000	2.50667e+07	2.10919e+06	-1.80954	sp|Q9Y5A9|YTHD2_HUMAN	0
218	sp|O95249|GOSR1_HUMAN	6339204	5.73561e+06	5.00797e+06	4988758	4.99648e+06	5825022	6064999	6.02493e+06	4855218	6.11645e+06	5872129	5417997	6.7577e+06	6308709	6469368	5648282	5.50421e+06	6364206	6268208	6699596	7176406	6882950	6032200	6.10868e+06	6858245	6752099	6604819	6188672	6.1943e+06	6453336	7.07175e+06	5808305	6432528	6349127	6679437	6394020	0.000232758	5.37179e+06	5.94853e+06	6.33646e+06	6483902	6.52908e+06	6413274	6.1805e+06	447190	-1.80845	sp|O95249|GOSR1_HUMAN	0
219	sp|Q9BVG8-2|KIFC3_HUMAN;sp|Q9BVG8-5|KIFC3_HUMAN;sp|Q9BVG8-6|KIFC3_HUMAN;sp|Q9BVG8|KIFC3_HUMAN	1.1763e+06	1.63006e+06	1.20711e+06	1.10765e+06	1.02759e+06	1.37835e+06	1.22041e+06	1.75272e+06	2.15731e+06	2.03733e+06	1.88191e+06	1.58003e+06	2.35116e+06	2.19586e+06	2.37136e+06	1.78967e+06	2.2611e+06	2.1832e+06	2.03843e+06	2.5552e+06	2.25025e+06	2290739	1.97654e+06	2.0617e+06	2159299	1.86228e+06	2.24102e+06	1.83709e+06	2.18813e+06	1.73526e+06	1998443	2317739	1.91127e+06	1.54948e+06	1.7865e+06	2.14648e+06	0.000239912	1.19171e+06	1.81732e+06	2.22848e+06	2155977	2.01079e+06	1.95486e+06	1.89319e+06	373348	-1.87889	sp|Q9BVG8-2|KIFC3_HUMAN;sp|Q9BVG8-5|KIFC3_HUMAN;sp|Q9BVG8-6|KIFC3_HUMAN;sp|Q9BVG8|KIFC3_HUMAN	0
220	sp|P61160-2|ARP2_HUMAN;sp|P61160|ARP2_HUMAN	228000000	246000000	217000000	249000000	215000000	197000000	245000000	242000000	236000000	228000000	240000000	227000000	257000000	277000000	275000000	264000000	238000000	263000000	292000000	264000000	262000000	292000000	241000000	266000000	247000000	259000000	272000000	255000000	268000000	258000000	256000000	272000000	272000000	254000000	270000000	234000000	0.000246443	222500000	238000000	263500000	265000000	258500000	263000000	251750000	1.7495e+07	-1.67191	sp|P61160-2|ARP2_HUMAN;sp|P61160|ARP2_HUMAN	0
221	sp|O75190-4|DNJB6_HUMAN;sp|O75190|DNJB6_HUMAN	725575	674533	833121	0	245878	495831	792686	819671	826045	857722	827027	964955	837256	1.16097e+06	950261	1.2258e+06	1.23924e+06	1.38427e+06	414596	804205	1402050	1.19174e+06	1.0043e+06	942400	1.10702e+06	1.24637e+06	1.31889e+06	1.07236e+06	1.46395e+06	1.55134e+06	1.42878e+06	1.03193e+06	1.01025e+06	1.066e+06	1.2079e+06	1.17256e+06	0.000264622	585182	826536	1.19339e+06	973349	1.28263e+06	1.11928e+06	996727	258579	-1.59156	sp|O75190-4|DNJB6_HUMAN;sp|O75190|DNJB6_HUMAN	0
222	sp|Q15036-2|SNX17_HUMAN;sp|Q15036|SNX17_HUMAN	592991	469942	277319	469044	382713	247886	636606	755126	577998	674307	625976	485355	726715	753912	675471	687489	702582	825878	809031	1004359	949645	632880	608294	618959	1.06844e+06	778677	552063	720188	683213	715541	603245	533361	709669	708396	642424	684363	0.00027112	425878	631291	714648	720956	717864	663394	645672	113549	-1.93567	sp|Q15036-2|SNX17_HUMAN;sp|Q15036|SNX17_HUMAN	0
223	sp|P11940|PABP1_HUMAN	517000000	535000000	415000000	490000000	435000000	496000000	459000000	582000000	495000000	641000000	543000000	640000000	605000000	582000000	617000000	675000000	470000000	645000000	644000000	652000000	560000000	665000000	631000000	588000000	675000000	603000000	645000000	581000000	641000000	603000000	619000000	668000000	578000000	559000000	646000000	640000000	0.000271668	493000000	562500000	611000000	637500000	622000000	629500000	5.92583e+08	5.55098e+07	-1.79398	sp|P11940|PABP1_HUMAN	0
224	sp|Q99618|CDCA3_HUMAN	717492	462743	607496	430305	553367	452293	480414	672479	630061	597179	651946	443629	722088	683981	707093	446448	641871	661201	708563	790841	851849	721152	538409	878736	1.02136e+06	798866	841031	833210	571494	925633	603103	417743	621435	430189	678002	405651	0.000285473	508055	613620	672591	755996	837121	516646	650671	131158	-1.08736	sp|Q99618|CDCA3_HUMAN	0
225	sp|Q15393|SF3B3_HUMAN	724000000	723000000	712000000	717000000	704000000	684000000	784000000	765000000	787000000	758000000	737000000	758000000	739000000	818000000	786000000	754000000	830000000	730000000	755000000	821000000	771000000	795000000	799000000	735000000	824000000	807000000	839000000	797000000	821000000	755000000	798000000	901000000	806000000	790000000	821000000	739000000	0.000294136	714500000	761500000	770000000	783000000	814000000	802000000	7.74167e+08	3.51492e+07	-1.69753	sp|Q15393|SF3B3_HUMAN	0
226	sp|O94782|UBP1_HUMAN	262862	361776	213035	188358	104135	261165	499191	509635	389213	307158	376837	429306	496848	535180	468242	270743	386307	446092	442385	554839	546604	657986	502287	487037	502975	478294	333426	530244	536228	486753	469071	660265	377453	380841	302155	509395	0.000322983	237100	409259	457167	524445	494864	424956	424632	101349	-1.85035	sp|O94782|UBP1_HUMAN	0
227	sp|Q8WWK9-5|CKAP2_HUMAN;sp|Q8WWK9-6|CKAP2_HUMAN;sp|Q8WWK9|CKAP2_HUMAN	1919656	1.52906e+06	1.6729e+06	1.40528e+06	1.49269e+06	1.23207e+06	2.55764e+06	2.02906e+06	1068183	1.81542e+06	1.84861e+06	1.80742e+06	2.20797e+06	2.51799e+06	2.12989e+06	2.57626e+06	1.91099e+06	2.12218e+06	2590569	2.36479e+06	1.57621e+06	3.19108e+06	2.44001e+06	2.22633e+06	2.30059e+06	2593226	2.22125e+06	2.299e+06	2576983	2.10831e+06	2.68521e+06	2.02177e+06	2318435	2391314	2.17017e+06	2.28032e+06	0.000350548	1.51088e+06	1.83201e+06	2168930	2.4024e+06	2.2998e+06	2.29938e+06	2.08557e+06	344529	-1.66804	sp|Q8WWK9-5|CKAP2_HUMAN;sp|Q8WWK9-6|CKAP2_HUMAN;sp|Q8WWK9|CKAP2_HUMAN	0
228	sp|Q99956|DUS9_HUMAN	7.3209e+06	7486947	5696967	6.12446e+06	5393701	6871738	6467106	7273467	7165219	6.68126e+06	7100207	4839922	7439660	8143410	7394140	6.56183e+06	6.48628e+06	7.49917e+06	8391186	8.15382e+06	7407317	7299851	7.01426e+06	7048587	7.44654e+06	7.27658e+06	7.59317e+06	7082778	6463339	6.34756e+06	4955622	6128098	6071238	6251705	5.93145e+06	5408633	0.000366693	6.4981e+06	6.89073e+06	7416900	7353584	7.17968e+06	6.00134e+06	6.89006e+06	551316	-0.710953	sp|Q99956|DUS9_HUMAN	0
229	sp|O94776|MTA2_HUMAN	126000000	129000000	117000000	113000000	106000000	115000000	131000000	124000000	133000000	120000000	136000000	144000000	145000000	138000000	133000000	139000000	134000000	140000000	137000000	132000000	144000000	137000000	131000000	139000000	133000000	138000000	150000000	141000000	144000000	143000000	133000000	129000000	149000000	138000000	130000000	116000000	0.000371923	116000000	132000000	138500000	137000000	142000000	131500000	1.32833e+08	9.15787e+06	-1.83813	sp|O94776|MTA2_HUMAN	0
230	sp|Q6RFH5|WDR74_HUMAN	28800000	27400000	18800000	24400000	21500000	24000000	21500000	26800000	23600000	26300000	27200000	33500000	30100000	27900000	28200000	32300000	22000000	31800000	32200000	29900000	27100000	31700000	27000000	31200000	46300000	30900000	31300000	30500000	33000000	32400000	34200000	30900000	30700000	33200000	31600000	29900000	0.000378133	24200000	26550000	29150000	30550000	31850000	31250000	28925000	2.98726e+06	-1.58171	sp|Q6RFH5|WDR74_HUMAN	0
231	sp|Q8IUF8|MINA_HUMAN	331501	610236	388002	373392	407204	444098	313469	669323	619457	707794	677788	374194	447733	797167	783622	550200	418221	695889	855764	780656	633366	773230	665602	750304	742065	859179	720373	583354	677588	898334	471817	1.17124e+06	651465	778139	863922	991474	0.000420041	397603	644390	623044	761767	731219	821031	663176	149506	-1.77633	sp|Q8IUF8|MINA_HUMAN	0
232	sp|Q8WX93-3|PALLD_HUMAN;sp|Q8WX93|PALLD_HUMAN	22400000	28500000	15400000	30500000	25800000	23600000	20800000	29400000	20600000	33000000	30800000	31000000	30500000	35000000	37400000	36500000	28200000	35900000	38400000	35800000	33500000	38000000	36100000	35500000	35000000	33700000	28000000	32500000	33500000	31900000	29100000	37100000	29800000	29600000	32200000	30100000	0.00042324	24700000	30100000	35450000	35950000	33000000	29950000	31525000	4.20128e+06	-1.62451	sp|Q8WX93-3|PALLD_HUMAN;sp|Q8WX93|PALLD_HUMAN	0
233	sp|Q8NFT8|DNER_HUMAN	1.06037e+06	1.16552e+06	649441	642967	826738	400399	1.76511e+06	2.01787e+06	1.22321e+06	1.24619e+06	1.36353e+06	798640	1042411	1.53095e+06	1.42972e+06	1.67353e+06	660740	1.2422e+06	1.44779e+06	1.72798e+06	1.31134e+06	1.67179e+06	1.40367e+06	1.09707e+06	1.779e+06	2.19372e+06	1754148	1933299	2.00894e+06	1.36452e+06	1.87871e+06	1942943	1.5376e+06	1.81554e+06	1440503	1.09991e+06	0.000430009	738089	1.30486e+06	1.33596e+06	1.42573e+06	1.85615e+06	1.67657e+06	1.38956e+06	383628	-1.69818	sp|Q8NFT8|DNER_HUMAN	0
234	sp|Q9P021|CRIPT_HUMAN	105201	0	101903	195005	214590	0	298384	0	192372	0	284096	316499	332313	338949	210473	336694	231338	216627	440770	247176	378000	224123	449065	313547	339300	282964	424562	246958	493411	522069	282941	372358	309064	511520	292686	0	0.00045167	103552	238234	281825	345774	381931	300875	275365	97882.2	-1.75531	sp|Q9P021|CRIPT_HUMAN	0
235	sp|Q9NVN8|GNL3L_HUMAN	5.1704e+06	3.83892e+06	3.36638e+06	3.42494e+06	3419326	2.41282e+06	6771431	1.84912e+06	5829636	512119	4753129	6.12489e+06	6.77248e+06	6382279	6623363	6440469	7361364	5359845	7.09773e+06	7714669	8170918	6686748	9299013	7.8632e+06	5753768	7.76439e+06	7504597	6650926	6.91482e+06	7.39538e+06	8567490	6214742	7.35508e+06	6864736	6.08685e+06	288467	0.000469316	3.42213e+06	5.29138e+06	6531916	7.78893e+06	7155101	6539739	6.12153e+06	1.55998e+06	-1.73041	sp|Q9NVN8|GNL3L_HUMAN	0
236	sp|Q9UN86-2|G3BP2_HUMAN	84500000	83600000	58500000	73500000	62100000	71700000	79500000	87800000	69900000	85800000	69300000	80100000	91200000	86600000	81100000	90000000	67900000	89200000	102000000	96400000	88700000	96900000	86500000	76800000	110000000	102000000	87200000	87000000	84500000	85900000	95900000	86000000	82400000	88400000	82600000	99100000	0.000480956	72600000	79800000	87900000	92550000	87100000	87200000	84525000	7.12894e+06	-1.67276	sp|Q9UN86-2|G3BP2_HUMAN	0
237	sp|Q9BSV6|SEN34_HUMAN	2.87526e+06	3.92048e+06	2212326	2452014	2.38882e+06	3324834	3000489	3380267	3.3833e+06	4.61782e+06	4000074	2.60052e+06	4.11421e+06	3.7643e+06	4.43157e+06	3.40391e+06	2.77036e+06	3.9203e+06	4.85697e+06	4889659	3.54519e+06	5.06791e+06	3696911	3.90672e+06	5213958	5.25676e+06	6081950	2.91899e+06	4.21382e+06	4166343	4474315	4.88421e+06	4565680	3752690	3634951	3728125	0.000507427	2.66364e+06	3.38178e+06	3.8423e+06	4381843	4.71389e+06	4.1135e+06	3.84949e+06	738287	-1.60623	sp|Q9BSV6|SEN34_HUMAN	0
238	sp|O00303|EIF3F_HUMAN	279000000	289000000	271000000	261000000	247000000	252000000	322000000	285000000	297000000	286000000	308000000	316000000	318000000	316000000	331000000	271000000	321000000	306000000	310000000	298000000	331000000	324000000	282000000	304000000	318000000	324000000	356000000	304000000	327000000	324000000	324000000	360000000	321000000	303000000	317000000	287000000	0.000516777	266000000	302500000	317000000	307000000	324000000	319000000	3.05917e+08	2.11055e+07	-1.89129	sp|O00303|EIF3F_HUMAN	0
239	sp|Q6FIF0-2|ZFAN6_HUMAN;sp|Q6FIF0|ZFAN6_HUMAN	2.31763e+06	1807734	1.70943e+06	1.40807e+06	1.48369e+06	1.39981e+06	2.79647e+06	2.77052e+06	2823565	2.94302e+06	2296705	2.38519e+06	3056778	3.12442e+06	2.67513e+06	2.1822e+06	3.03795e+06	2.66262e+06	3173561	2472057	3.45835e+06	2.44212e+06	2.85119e+06	2756605	3.67719e+06	2828574	3.12017e+06	2.21193e+06	2451708	3.23547e+06	2.72257e+06	3.18694e+06	2.99088e+06	2.71023e+06	2.50906e+06	2.58438e+06	0.000525091	1.59656e+06	2.7835e+06	2.85654e+06	2.8039e+06	2.97437e+06	2.7164e+06	2.62188e+06	509664	-2.01176	sp|Q6FIF0-2|ZFAN6_HUMAN;sp|Q6FIF0|ZFAN6_HUMAN	0
240	sp|P54105|ICLN_HUMAN	45900000	54200000	27700000	46200000	32300000	42600000	32400000	50000000	37500000	65600000	53800000	78400000	58800000	65500000	57600000	64300000	42200000	72600000	67400000	69500000	54500000	90800000	60100000	58300000	73600000	70900000	69300000	53300000	66700000	64300000	67900000	79700000	58900000	67600000	68700000	72100000	0.000526004	44250000	51900000	61550000	63750000	68000000	68300000	59625000	9.6144e+06	-1.59916	sp|P54105|ICLN_HUMAN	0
241	sp|Q9Y2X9-2|ZN281_HUMAN;sp|Q9Y2X9|ZN281_HUMAN	1.79871e+06	2.42677e+06	1.94961e+06	2350751	1.82738e+06	1.88561e+06	2.00836e+06	2.26021e+06	2.15816e+06	2.30408e+06	2.56923e+06	2599582	2599475	2.9463e+06	2222295	2.58323e+06	2.9912e+06	2.26819e+06	2.70122e+06	2.46786e+06	3.00812e+06	2.68066e+06	2.7732e+06	2461354	2.96363e+06	2.6719e+06	2540107	2693470	2.18255e+06	2.37401e+06	2.38891e+06	2.25024e+06	2.40866e+06	2.18726e+06	2.19889e+06	2.54074e+06	0.000527385	1.91761e+06	2.28214e+06	2.59135e+06	2.69094e+06	2.606e+06	2.31957e+06	2.40127e+06	288703	-1.67528	sp|Q9Y2X9-2|ZN281_HUMAN;sp|Q9Y2X9|ZN281_HUMAN	0
242	sp|Q14807|KIF22_HUMAN	5.16674e+06	3.72606e+06	2.91913e+06	2198992	3248364	3417565	4.84175e+06	5280314	4651967	4477699	4412155	4.00176e+06	5800887	5067755	5186503	4.3536e+06	5155509	5.06092e+06	6514409	7348999	5771291	4.20301e+06	5003189	5.13786e+06	6169978	4576078	5.7058e+06	4529689	5119326	5445728	4.50841e+06	6248568	4527075	4303245	4263976	4731785	0.000527385	3.33296e+06	4564833	5111632	5.45457e+06	5282527	4.51774e+06	4.71071e+06	774305	-1.77933	sp|Q14807|KIF22_HUMAN	0
243	sp|Q14186|TFDP1_HUMAN	142102	223321	73927.9	101576	119444	208078	357270	150459	205482	164742	331627	79693.1	203492	491599	464758	326733	265683	562630	469057	541266	455721	473172	445676	301971	353025	241057	336988	305140	428551	363327	399319	461359	481923	478457	357349	262706	0.000527894	130773	185112	395745	462389	345006	430339	324894	136140	-1.4259	sp|Q14186|TFDP1_HUMAN	0
244	sp|Q6ZW31-2|SYDE1_HUMAN;sp|Q6ZW31|SYDE1_HUMAN	808362	810534	493048	404616	652881	543152	1.06462e+06	890386	938002	915045	968404	726008	1.00072e+06	996591	638862	1.06181e+06	1.06877e+06	819517	999692	1.01202e+06	1.17738e+06	839307	1.42124e+06	1.25728e+06	938370	758969	1.01294e+06	705200	859930	913703	1.05268e+06	634404	610672	788350	478345	560550	0.000548347	598017	926524	998653	1.0947e+06	886817	622538	854541	202137	-1.26906	sp|Q6ZW31-2|SYDE1_HUMAN;sp|Q6ZW31|SYDE1_HUMAN	0
245	sp|O15234|CASC3_HUMAN	606378	580096	486168	472933	512746	706349	628194	761019	560978	455413	716675	808211	823751	875201	882180	341923	687747	734526	1.00751e+06	1142136	945087	1.14662e+06	560978	942216	487772	934739	1.21948e+06	935739	1064279	1.01556e+06	942301	972117	748222	753281	888902	577601	0.000550632	546421	672434	779138	976299	975647	821091	795172	169262	-1.46962	sp|O15234|CASC3_HUMAN	0
246	sp|P41134-2|ID1_HUMAN;sp|P41134|ID1_HUMAN	645333	1.18446e+06	659236	985293	937576	1066736	1.19918e+06	479156	999209	194416	1.80862e+06	2.14072e+06	1.5194e+06	1.62563e+06	1.31791e+06	1.56165e+06	1.27448e+06	1.80943e+06	1.71612e+06	1.72013e+06	1.35417e+06	1.83646e+06	1.85047e+06	1.58844e+06	1.33594e+06	956438	1.19659e+06	975590	1323077	1.20236e+06	1.0887e+06	730487	711944	885080	858969	0	0.000550632	961435	1099195	1.54052e+06	1.71812e+06	1.19948e+06	794728	1.21891e+06	350309	-0.735004	sp|P41134-2|ID1_HUMAN;sp|P41134|ID1_HUMAN	0
247	sp|Q7KZF4|SND1_HUMAN	883000000	907000000	833000000	794000000	772000000	816000000	918000000	883000000	904000000	827000000	856000000	851000000	921000000	936000000	900000000	901000000	916000000	870000000	973000000	979000000	957000000	878000000	910000000	868000000	998000000	958000000	986000000	922000000	930000000	899000000	1000000000	1030000000	963000000	919000000	932000000	791000000	0.000619431	824500000	869500000	908500000	933500000	944000000	947500000	9.04583e+08	4.87672e+07	-1.64216	sp|Q7KZF4|SND1_HUMAN	0
248	sp|O95084|PRS23_HUMAN	12700000	10400000	7.52166e+06	8894443	7.57505e+06	9781373	10500000	10700000	10700000	12000000	11600000	13400000	15900000	13400000	11800000	15500000	9214047	12500000	14000000	12500000	13400000	12700000	11100000	13200000	10900000	8914036	10000000	10400000	8752588	10100000	9875310	9391552	8.00423e+06	9520027	8699554	5.92645e+06	0.000639813	9337908	11150000	12950000	12950000	10050000	9045553	1.09139e+07	1.73597e+06	-0.907851	sp|O95084|PRS23_HUMAN	0
249	sp|P05067-11|A4_HUMAN;sp|P05067-7|A4_HUMAN;sp|P05067-8|A4_HUMAN;sp|P05067-9|A4_HUMAN;sp|P05067|A4_HUMAN	8020824	7574061	5.85311e+06	6050813	7407467	6492793	12900000	9723861	11000000	9032687	12400000	13900000	11900000	13100000	11700000	12400000	12300000	13100000	11200000	11600000	12400000	10900000	13500000	11700000	9498297	13200000	13000000	12800000	12500000	12500000	13800000	11800000	12600000	12500000	11500000	8.19381e+06	0.000639813	6950130	11700000	12350000	11650000	12650000	12150000	1.12417e+07	2.13687e+06	-2.00834	sp|P05067-11|A4_HUMAN;sp|P05067-7|A4_HUMAN;sp|P05067-8|A4_HUMAN;sp|P05067-9|A4_HUMAN;sp|P05067|A4_HUMAN	0
250	sp|Q49AR2|CE022_HUMAN	1.64819e+06	2.00944e+06	1.01859e+06	1.48481e+06	1.08434e+06	1.28151e+06	2.18439e+06	1.54874e+06	1800338	1.18968e+06	1.73188e+06	1.63502e+06	2.38692e+06	2.4951e+06	2525612	2627337	1.27474e+06	1.78066e+06	2.46648e+06	2.46182e+06	2.24426e+06	2.31606e+06	1.90723e+06	1.994e+06	2886302	3016171	2479249	2.10001e+06	2.18318e+06	2384884	3071039	1.94638e+06	2736461	2.41376e+06	1.82131e+06	1.13925e+06	0.000676938	1383156	1.68345e+06	2.44101e+06	2280159	2.43207e+06	2180073	2.06665e+06	435002	-1.57125	sp|Q49AR2|CE022_HUMAN	0
251	sp|Q96S59|RANB9_HUMAN	2.44915e+06	2095936	1.95093e+06	2.34063e+06	1921156	1.69108e+06	2828669	2.71716e+06	2244806	2.39482e+06	2138779	2.1996e+06	2.67492e+06	2508353	2.19802e+06	1923949	2.51846e+06	2.75205e+06	2.81459e+06	3.00984e+06	2.81215e+06	2472167	3021647	2784118	2773971	2.73246e+06	2170971	2.49696e+06	2.67258e+06	2729858	2.74634e+06	2541122	2.99106e+06	2.79864e+06	2.72818e+06	2.60134e+06	0.000716826	2.02343e+06	2.31982e+06	2.51341e+06	2813370	2.70122e+06	2737263	2.51808e+06	300926	-1.64376	sp|Q96S59|RANB9_HUMAN	0
252	sp|P62081|RS7_HUMAN	1370000000	1270000000	1240000000	1190000000	1170000000	1260000000	1540000000	1390000000	1470000000	1370000000	1390000000	1290000000	1570000000	1450000000	1470000000	1340000000	1390000000	1420000000	1490000000	1650000000	1390000000	1320000000	1430000000	1360000000	1570000000	1600000000	1600000000	1400000000	1570000000	1410000000	1520000000	1750000000	1450000000	1500000000	1440000000	1380000000	0.000722589	1250000000	1390000000	1435000000	1410000000	1570000000	1475000000	1.42167e+09	1.05483e+08	-1.62743	sp|P62081|RS7_HUMAN	0
253	sp|Q86W42|THOC6_HUMAN	8.10187e+06	8161941	7.35062e+06	8.22031e+06	9071121	9761496	8618092	8698376	10700000	10100000	11400000	10300000	10600000	10700000	10100000	9918155	9886922	10400000	10900000	10600000	10900000	12000000	12100000	9445687	11300000	11100000	11500000	8545388	10500000	10400000	10800000	9509318	10900000	9815604	10200000	9133284	0.000732443	8.19113e+06	10200000	10250000	10900000	10800000	10007802	1.00582e+07	980234	-1.90468	sp|Q86W42|THOC6_HUMAN	0
254	sp|O43684-2|BUB3_HUMAN;sp|O43684|BUB3_HUMAN	205000000	222000000	181000000	193000000	177000000	217000000	211000000	194000000	243000000	247000000	235000000	273000000	233000000	223000000	225000000	256000000	231000000	247000000	246000000	238000000	219000000	266000000	260000000	224000000	294000000	270000000	284000000	206000000	258000000	257000000	265000000	248000000	260000000	236000000	259000000	224000000	0.000740439	199000000	239000000	232000000	242000000	264000000	253500000	238250000	2.23154e+07	-1.75888	sp|O43684-2|BUB3_HUMAN;sp|O43684|BUB3_HUMAN	0
255	sp|Q14152|EIF3A_HUMAN	800000000	766000000	736000000	764000000	807000000	797000000	824000000	820000000	793000000	804000000	855000000	791000000	836000000	842000000	813000000	816000000	895000000	792000000	857000000	833000000	879000000	869000000	877000000	828000000	833000000	814000000	874000000	821000000	854000000	838000000	838000000	853000000	834000000	826000000	793000000	735000000	0.000743835	781500000	812000000	826000000	863000000	835500000	830000000	8.24667e+08	2.69846e+07	-1.59968	sp|Q14152|EIF3A_HUMAN	0
256	sp|Q9NY93-2|DDX56_HUMAN;sp|Q9NY93|DDX56_HUMAN	40300000	39100000	39200000	39700000	40100000	37900000	41300000	43900000	41500000	42400000	43900000	44800000	42000000	44600000	37600000	39100000	41600000	39600000	41200000	42100000	47200000	42500000	46300000	47100000	47800000	42900000	44800000	44500000	43500000	46300000	43000000	43800000	40800000	43600000	42500000	43900000	0.000766814	39450000	43150000	40600000	44400000	44650000	43300000	4.25917e+07	2.10509e+06	-1.49241	sp|Q9NY93-2|DDX56_HUMAN;sp|Q9NY93|DDX56_HUMAN	0
257	sp|Q9NPA8-2|ENY2_HUMAN;sp|Q9NPA8|ENY2_HUMAN	8803996	11700000	6.47185e+06	6.56955e+06	4.29593e+06	9173357	9429753	11700000	9900266	11000000	13000000	11500000	14300000	9443922	10500000	12600000	6565423	12600000	18100000	16700000	11500000	15200000	12700000	10600000	12600000	11800000	13600000	12000000	11500000	12700000	17900000	12700000	16300000	12300000	14900000	13100000	0.000768488	7.68677e+06	11250000	11550000	13950000	12300000	14000000	1.17895e+07	2.3236e+06	-1.76566	sp|Q9NPA8-2|ENY2_HUMAN;sp|Q9NPA8|ENY2_HUMAN	0
258	sp|Q86X10|RLGPB_HUMAN	2579411	2.85651e+06	2.39265e+06	2.14315e+06	2.28229e+06	2.52188e+06	2.80852e+06	3034057	2.79133e+06	2.8569e+06	2.78054e+06	2.38156e+06	2904224	3094573	2896489	2663826	2.73984e+06	2974408	3.32248e+06	2.98934e+06	2862022	2.93141e+06	2798874	2.76078e+06	3230746	3.31777e+06	3.25109e+06	2.69317e+06	3019522	2.65605e+06	3.24365e+06	2.64161e+06	2.93297e+06	3.29974e+06	3125923	2.88823e+06	0.000872656	2.45727e+06	2799928	2.90036e+06	2.89671e+06	3125134	3.02945e+06	2.86814e+06	231253	-1.77673	sp|Q86X10|RLGPB_HUMAN	0
259	sp|Q9BTE6|AASD1_HUMAN	11800000	14900000	7736227	9715516	8400721	11100000	9849825	12400000	10300000	15700000	12300000	12200000	13400000	14200000	15100000	12100000	9417574	14100000	18700000	15400000	12900000	14400000	11300000	13600000	18700000	16100000	16000000	12300000	14400000	15200000	13200000	18800000	15800000	13100000	15000000	14300000	0.000875919	10407758	12250000	13750000	14000000	15600000	14650000	1.3443e+07	1.85202e+06	-1.63886	sp|Q9BTE6|AASD1_HUMAN	0
260	sp|Q9UKV5|AMFR_HUMAN	685570	787025	478866	739289	654372	572899	870574	1.05612e+06	829467	833760	943428	1.00445e+06	937112	1.00632e+06	721351	589469	999595	887366	843920	1.06177e+06	1.03645e+06	837194	1.05e+06	1050357	887410	1.06042e+06	969455	840442	822550	818163	648703	765028	439133	674173	738200	912493	0.000888582	669971	907001	912239	1.04322e+06	863926	706187	850425	139817	-1.29064	sp|Q9UKV5|AMFR_HUMAN	0
261	sp|Q9NZM5|GSCR2_HUMAN	11300000	11900000	10400000	9106944	11200000	14000000	12300000	15700000	15600000	13700000	15600000	13100000	16700000	12700000	15300000	11700000	16400000	17400000	13500000	15900000	15200000	14900000	16300000	18100000	13800000	15500000	16300000	14700000	14400000	15400000	12800000	13700000	14800000	12900000	14700000	11900000	0.0010052	11250000	14650000	15850000	15550000	15050000	13300000	14275000	1.72909e+06	-1.74948	sp|Q9NZM5|GSCR2_HUMAN	0
262	sp|Q14192|FHL2_HUMAN	25700000	11900000	12700000	27600000	22000000	20800000	23100000	6873282	28800000	5.02277e+06	34200000	36600000	31800000	35400000	33200000	33900000	37300000	26600000	38700000	31900000	37300000	35300000	43900000	26600000	35900000	25900000	27700000	30300000	26600000	26200000	23000000	20200000	20500000	26300000	21300000	4.37091e+06	0.00103529	21400000	25950000	33550000	36300000	27150000	20900000	2.75417e+07	6.28215e+06	-0.977638	sp|Q14192|FHL2_HUMAN	0
263	sp|Q8WVD3|RN138_HUMAN	372646	361369	185802	265236	300558	240791	329474	462596	365259	496898	475822	653904	483638	556051	460965	304526	437095	580155	535914	460623	507268	528650	635738	596284	523752	538819	581370	389163	465449	506435	509057	254756	405014	463986	386322	560591	0.00111689	282897	469209	472302	532282	515093	434500	451047	89477.2	-1.87925	sp|Q8WVD3|RN138_HUMAN	0
264	sp|O14775-2|GBB5_HUMAN;sp|O14775-3|GBB5_HUMAN;sp|O14775|GBB5_HUMAN	162266	265144	153045	280437	125891	20947.5	410387	332906	435000	419179	574146	712844	560471	757756	711783	658175	693723	569780	673416	607950	616726	604180	527212	508308	325218	351126	558682	558793	489825	575258	277472	543338	459179	516052	422270	302452	0.00113923	157656	427089	675949	606065	524254	440725	471956	181167	-1.73487	sp|O14775-2|GBB5_HUMAN;sp|O14775-3|GBB5_HUMAN;sp|O14775|GBB5_HUMAN	0
265	sp|Q9Y3C1|NOP16_HUMAN	26700000	31700000	25400000	28300000	28900000	25300000	29200000	34400000	27200000	33200000	32700000	29900000	30700000	32900000	32500000	25700000	31300000	30200000	32000000	35700000	31500000	29700000	32100000	32700000	33200000	32200000	33500000	35100000	35800000	32400000	36200000	31700000	34400000	27400000	34100000	36100000	0.00123276	27500000	31300000	31000000	32050000	33350000	34250000	31575000	2.34707e+06	-1.73621	sp|Q9Y3C1|NOP16_HUMAN	0
266	sp|P51532-2|SMCA4_HUMAN;sp|P51532-3|SMCA4_HUMAN;sp|P51532-4|SMCA4_HUMAN;sp|P51532-5|SMCA4_HUMAN;sp|P51532|SMCA4_HUMAN	29000000	27500000	25600000	23900000	24700000	24700000	25300000	25200000	27400000	25200000	26900000	26500000	28800000	27900000	27400000	31400000	31600000	25700000	26400000	28000000	31200000	28700000	31200000	28600000	28400000	28600000	30500000	31000000	28700000	28700000	27800000	27600000	30500000	30300000	27100000	28100000	0.00125849	25150000	25900000	28350000	28650000	28700000	27950000	27450000	1.5333e+06	-1.50004	sp|P51532-2|SMCA4_HUMAN;sp|P51532-3|SMCA4_HUMAN;sp|P51532-4|SMCA4_HUMAN;sp|P51532-5|SMCA4_HUMAN;sp|P51532|SMCA4_HUMAN	0
267	sp|Q15773|MLF2_HUMAN	1.59348e+06	1427486	1.00596e+06	473965	281721	1.09144e+06	1.38265e+06	1.79778e+06	1.13363e+06	1.27673e+06	732294	1.77182e+06	2.58016e+06	1.9685e+06	1024479	2.18097e+06	1.30598e+06	1.97282e+06	1867745	2.13203e+06	1.67057e+06	1.60948e+06	1.65054e+06	1.79032e+06	2.49001e+06	2.19717e+06	1.41203e+06	1.27855e+06	2.0801e+06	1.86046e+06	2.49247e+06	1.99864e+06	1.88214e+06	1.59628e+06	2112244	2.6706e+06	0.00126547	1.0487e+06	1.32969e+06	1.97066e+06	1.73045e+06	1.97028e+06	2.05544e+06	1.6842e+06	408263	-1.55659	sp|Q15773|MLF2_HUMAN	0
268	sp|Q9H2Y7|ZN106_HUMAN	724074	666325	403315	603528	586490	646092	922003	135891	826670	0	985813	921076	1.18246e+06	1.00873e+06	889618	29061.3	1135837	888163	1.24395e+06	1.25614e+06	1193312	1.21172e+06	1.1151e+06	1.03712e+06	1.12734e+06	1.17293e+06	1.30196e+06	1.24309e+06	1.37128e+06	1.159e+06	998991	1.19272e+06	1.17016e+06	1.36161e+06	1.02002e+06	44021.9	0.00132265	624810	873873	949173	1.20251e+06	1.20801e+06	1.09509e+06	992245	224598	-1.63597	sp|Q9H2Y7|ZN106_HUMAN	0
269	sp|P49023-2|PAXI_HUMAN;sp|P49023-3|PAXI_HUMAN;sp|P49023|PAXI_HUMAN	8005454	7697702	6656968	8150762	7797673	7565816	7.85307e+06	5.71919e+06	8008383	4971403	8.20366e+06	8662712	9917373	9085913	8610631	9904420	9032852	8102878	9635578	10900000	9172401	9844398	9169016	8685182	9708371	8953736	9478240	9215557	9321906	8437890	9109576	8.02707e+06	7799398	8294771	7677889	3.76814e+06	0.00134018	7.74769e+06	7.93073e+06	9.05938e+06	9.40399e+06	9.26873e+06	7.91323e+06	8.55396e+06	766541	-1.05183	sp|P49023-2|PAXI_HUMAN;sp|P49023-3|PAXI_HUMAN;sp|P49023|PAXI_HUMAN	0
270	sp|Q9HBH0|RHOF_HUMAN	14700000	16500000	12700000	14800000	14900000	15800000	16100000	12000000	15900000	13700000	18800000	18100000	16900000	18100000	14400000	18200000	17900000	16400000	18200000	19300000	20800000	20600000	21800000	17600000	13800000	21300000	19100000	19400000	18100000	17900000	20000000	18000000	14600000	16100000	15100000	11100000	0.00139518	14850000	16000000	17400000	19950000	18600000	15600000	1.70667e+07	1.94825e+06	-1.13777	sp|Q9HBH0|RHOF_HUMAN	0
271	sp|P15924|DESP_HUMAN	196000000	209000000	188000000	226000000	202000000	221000000	228000000	272000000	226000000	222000000	231000000	244000000	261000000	250000000	210000000	260000000	229000000	235000000	276000000	258000000	266000000	248000000	261000000	239000000	306000000	259000000	238000000	236000000	242000000	241000000	287000000	313000000	237000000	238000000	260000000	232000000	0.00143648	205500000	229500000	242500000	259500000	241500000	249000000	2.37917e+08	1.86773e+07	-1.73562	sp|P15924|DESP_HUMAN	0
272	sp|P42702|LIFR_HUMAN	728032	538938	597766	576427	0	192789	761410	821773	700893	829998	584375	718939	999432	0	1.0336e+06	977018	780809	745230	1.08019e+06	874744	1.21815e+06	741353	1.03886e+06	1.02378e+06	1709501	1.23026e+06	1.16438e+06	1.18592e+06	577854	745034	1.05071e+06	946404	474599	697477	632600	495342	0.00143648	557682	740175	878913	1.03132e+06	1.17515e+06	665039	841380	232685	-1.21923	sp|P42702|LIFR_HUMAN	0
273	sp|Q9H5V9|CX056_HUMAN	10600000	7.91278e+06	6119011	10400000	8.32418e+06	7.72474e+06	11200000	5760554	11200000	3.69546e+06	10300000	10300000	12900000	13000000	14100000	10800000	10700000	11100000	13800000	14000000	13000000	11200000	11100000	11700000	13800000	13100000	12800000	12100000	13600000	13700000	12900000	13700000	13200000	12800000	12300000	3.96395e+06	0.00144925	8.11848e+06	10300000	12000000	12350000	13350000	12850000	1.14947e+07	1.95407e+06	-1.72781	sp|Q9H5V9|CX056_HUMAN	0
274	sp|Q15904|VAS1_HUMAN	4330499	4251920	3456940	3.3102e+06	3.4698e+06	3.46937e+06	4.52794e+06	5680761	3.65668e+06	5.68591e+06	4.69833e+06	4.43928e+06	4.80965e+06	4.83129e+06	4.167e+06	4818572	3.62833e+06	3.58902e+06	6.02662e+06	5.50228e+06	5.23471e+06	4664386	5618911	4.59577e+06	7.4523e+06	5.69948e+06	5.16992e+06	5109723	4.62777e+06	4.93326e+06	6296313	6.48771e+06	4644567	5529298	4.19185e+06	4599515	0.00156435	3.46959e+06	4.61314e+06	4488326	5.36849e+06	5.13982e+06	5.08693e+06	4.69438e+06	686458	-1.78423	sp|Q15904|VAS1_HUMAN	0
275	sp|Q6PL18|ATAD2_HUMAN	39900000	38300000	38200000	35100000	35500000	35900000	47000000	40300000	46200000	41300000	48400000	43700000	47000000	47200000	48900000	48500000	46100000	49500000	47300000	43700000	47700000	46100000	45200000	45900000	41500000	43000000	43600000	41800000	48700000	46400000	42900000	42600000	44200000	41600000	45000000	37900000	0.00159108	37050000	44950000	47850000	46000000	43300000	42750000	43650000	3.72411e+06	-1.77224	sp|Q6PL18|ATAD2_HUMAN	0
276	sp|P98179|RBM3_HUMAN	100000000	107000000	73700000	92500000	76800000	92700000	99800000	108000000	81500000	123000000	79900000	107000000	109000000	115000000	106000000	115000000	81100000	99300000	121000000	127000000	106000000	116000000	110000000	102000000	149000000	116000000	129000000	113000000	99900000	112000000	126000000	118000000	107000000	108000000	94700000	132000000	0.00160237	92600000	103400000	107500000	113000000	114500000	113000000	1.07333e+08	8.3445e+06	-1.76563	sp|P98179|RBM3_HUMAN	0
277	sp|Q5JTD0-2|TJAP1_HUMAN;sp|Q5JTD0|TJAP1_HUMAN	1.07431e+06	1.05542e+06	915296	802626	947946	913835	977305	1.32443e+06	1.14152e+06	1.306e+06	1.08991e+06	1.14285e+06	1.35714e+06	1151627	1.09704e+06	1.01735e+06	1.0943e+06	1.12848e+06	1.22856e+06	1.1531e+06	1.11517e+06	1.11744e+06	1.16644e+06	1.25451e+06	1.37573e+06	1097797	1.2707e+06	1.16976e+06	1.14209e+06	1.4077e+06	1.29398e+06	1.27224e+06	1.32341e+06	1.1598e+06	1.10276e+06	1.25379e+06	0.00160881	931621	1.14219e+06	1.11276e+06	1.15977e+06	1.22023e+06	1.26301e+06	1.13826e+06	114987	-1.79709	sp|Q5JTD0-2|TJAP1_HUMAN;sp|Q5JTD0|TJAP1_HUMAN	0
278	sp|Q9H0R4|HDHD2_HUMAN	1.51179e+06	899063	3028962	3.48171e+06	2.81915e+06	3982342	3.48449e+06	4.28777e+06	4549601	4.35689e+06	4552109	3.08258e+06	4.64603e+06	4.05335e+06	4.41958e+06	3246989	3.76816e+06	3977868	5.19888e+06	5.60399e+06	4529005	4.1742e+06	3.74059e+06	4.44828e+06	5.44627e+06	4.96081e+06	4.88747e+06	3.68661e+06	4.62019e+06	3.88494e+06	5385275	9029818	4717901	4.93758e+06	4.12573e+06	4565460	0.00167156	2.92406e+06	4.32233e+06	4.01561e+06	4.48864e+06	4.75383e+06	4.82774e+06	4.22203e+06	701167	-1.85117	sp|Q9H0R4|HDHD2_HUMAN	0
279	sp|O00151|PDLI1_HUMAN	73400000	70200000	60200000	73800000	66900000	68000000	66000000	67100000	81400000	64000000	77300000	78000000	77500000	89200000	71300000	73400000	79500000	68700000	94800000	73400000	88200000	80600000	85000000	74300000	78900000	69700000	77000000	71200000	72200000	74800000	67900000	68700000	67900000	75000000	69000000	53600000	0.00167275	69100000	72200000	75450000	82800000	73500000	68300000	7.35583e+07	5.26046e+06	-0.847518	sp|O00151|PDLI1_HUMAN	0
280	sp|Q9Y6M0-2|TEST_HUMAN;sp|Q9Y6M0|TEST_HUMAN	18300000	19800000	19000000	19600000	17400000	21700000	21400000	23800000	17400000	24500000	25000000	25800000	28600000	23400000	20200000	20700000	25000000	23600000	24800000	24600000	24900000	26300000	28100000	27100000	22200000	24300000	22500000	25600000	23500000	25000000	23200000	24700000	22000000	27100000	22700000	21400000	0.001774	19300000	24150000	23500000	25600000	23900000	22950000	2.32333e+07	2.12171e+06	-1.85385	sp|Q9Y6M0-2|TEST_HUMAN;sp|Q9Y6M0|TEST_HUMAN	0
281	sp|O43427-2|FIBP_HUMAN;sp|O43427|FIBP_HUMAN	971930	1481310	1.30609e+06	1.39678e+06	1.29945e+06	1.367e+06	1.9052e+06	1329373	792332	1.83116e+06	1763121	1.06708e+06	1.89916e+06	1.89124e+06	1.56564e+06	1.88081e+06	1562162	2.30215e+06	1.50378e+06	2.12697e+06	1.53443e+06	2597216	2160587	2.01566e+06	1.88438e+06	1.86961e+06	1840405	2365781	1.57054e+06	1.88607e+06	1.60034e+06	2.37679e+06	2.03926e+06	1.83021e+06	1.67264e+06	1.69505e+06	0.00181407	1336545	1546247	1.88603e+06	2.07131e+06	1.877e+06	1.76263e+06	1.74663e+06	264736	-1.54902	sp|O43427-2|FIBP_HUMAN;sp|O43427|FIBP_HUMAN	0
282	sp|Q9Y5K8|VATD_HUMAN	4522223	3.87941e+06	3.82647e+06	4487063	3268310	3231979	4544099	4668927	4.09005e+06	4.0817e+06	4.38637e+06	3833892	5348449	5.75061e+06	4.47428e+06	4112868	5.73511e+06	5.10611e+06	5.44401e+06	5.1947e+06	4665790	5515190	5654661	5209727	4.57751e+06	4665583	4403180	4631470	5681290	4.61257e+06	4944775	5090278	5.90323e+06	4.88916e+06	4.58604e+06	5.01308e+06	0.0018943	3.85294e+06	4.23821e+06	5.22728e+06	5.32687e+06	4.62202e+06	4.97893e+06	4.70771e+06	580565	-1.4723	sp|Q9Y5K8|VATD_HUMAN	0
283	sp|Q9UKI8-2|TLK1_HUMAN;sp|Q9UKI8-5|TLK1_HUMAN;sp|Q9UKI8|TLK1_HUMAN	39661.3	105365	77004.9	58629.3	63410.2	119452	171586	46343.9	107438	0	81324.2	153939	163574	221451	143257	109019	102310	170229	171956	190596	159289	200145	133220	172271	156333	160739	205146	199268	159324	124875	212596	146840	177953	146523	175060	0	0.00193049	70207.5	94381	153416	172113	160032	160950	135183	42105.3	-1.54317	sp|Q9UKI8-2|TLK1_HUMAN;sp|Q9UKI8-5|TLK1_HUMAN;sp|Q9UKI8|TLK1_HUMAN	0
284	sp|Q03405|UPAR_HUMAN	625704	472995	238705	402440	508168	480351	647714	20993	641502	0	711895	710440	818098	742581	733990	703872	931292	740518	909509	820659	877691	737959	1.19521e+06	839753	606040	841398	1.04295e+06	860700	811253	1.05743e+06	905236	937507	931968	890996	910537	0	0.00200356	476673	644608	741550	858722	851049	907887	746748	162962	-1.65729	sp|Q03405|UPAR_HUMAN	0
285	sp|Q9NS91|RAD18_HUMAN	797515	834338	682663	1.15598e+06	760532	1.03023e+06	956698	969909	1222922	694140	1.17134e+06	1.70149e+06	1.60202e+06	1.55452e+06	1.36566e+06	1.45749e+06	925588	1.53763e+06	1266215	1.29141e+06	2.07407e+06	1.68194e+06	2109946	1.29092e+06	1.13296e+06	1.48414e+06	1.34009e+06	1.37678e+06	1.63172e+06	1.01353e+06	896032	1166242	1.17655e+06	1.65495e+06	1195440	355413	0.00206981	815927	1.07062e+06	1.49756e+06	1.48668e+06	1.35844e+06	1.17139e+06	1.23344e+06	266154	-1.56868	sp|Q9NS91|RAD18_HUMAN	0
286	sp|O15213|WDR46_HUMAN	18300000	14600000	14300000	19000000	16800000	19300000	19900000	11900000	17200000	13600000	23300000	19000000	21800000	24200000	21400000	23500000	23300000	22600000	20800000	21300000	21200000	22100000	24600000	24700000	18300000	20800000	21300000	24300000	20500000	23900000	21500000	17400000	20700000	20700000	20600000	13900000	0.00209401	17550000	18100000	22950000	21700000	21050000	20650000	2.03333e+07	2.10063e+06	-1.325	sp|O15213|WDR46_HUMAN	0
287	sp|Q6UB35|C1TM_HUMAN	76800000	69800000	68500000	74100000	73600000	70100000	81700000	82100000	81800000	80500000	84500000	76200000	88800000	81500000	85800000	72600000	76800000	79300000	86900000	86400000	90200000	82200000	83700000	82500000	86000000	87000000	80800000	77200000	76500000	80100000	84400000	88100000	84400000	81700000	79600000	83800000	0.00218554	71850000	81750000	80400000	85050000	80450000	84100000	80600000	4.69042e+06	-1.86551	sp|Q6UB35|C1TM_HUMAN	0
288	sp|O00622|CYR61_HUMAN	15600000	15100000	13700000	13700000	12400000	12500000	18000000	18000000	16900000	16600000	14800000	28900000	23400000	25100000	25900000	26400000	14100000	19300000	22300000	22800000	25000000	27300000	22200000	20500000	13100000	29300000	21200000	29100000	24400000	23900000	26400000	27500000	19100000	29700000	25000000	14200000	0.00222589	13700000	17450000	24250000	22550000	24150000	25700000	21300000	4.69745e+06	-1.6179	sp|O00622|CYR61_HUMAN	0
289	sp|P36404|ARL2_HUMAN	11600000	15500000	12900000	10500000	13000000	11800000	16500000	13400000	16400000	15600000	17100000	10300000	15600000	17000000	17900000	12400000	14600000	15100000	17800000	20900000	16700000	19400000	15800000	14100000	14400000	19200000	21300000	12600000	18800000	16900000	18400000	23100000	20600000	14400000	20300000	14300000	0.00222846	12350000	16000000	15350000	17250000	17850000	19350000	1.63583e+07	2.41587e+06	-1.65917	sp|P36404|ARL2_HUMAN	0
290	sp|O14757-3|CHK1_HUMAN;sp|O14757|CHK1_HUMAN	694623	708541	162270	391427	412796	474304	388911	729142	636590	793166	626633	801680	648266	682702	737209	698448	772536	922474	601783	814673	935679	922171	1.04141e+06	842872	691388	587437	802258	754211	1.06746e+06	947486	578500	1.06565e+06	664330	762595	1.14238e+06	819272	0.00227745	443550	682866	717829	882521	778235	790933	715989	150032	-1.81588	sp|O14757-3|CHK1_HUMAN;sp|O14757|CHK1_HUMAN	0
291	sp|P33991|MCM4_HUMAN	471000000	485000000	439000000	475000000	442000000	460000000	508000000	450000000	524000000	456000000	490000000	447000000	512000000	553000000	559000000	522000000	524000000	478000000	526000000	513000000	555000000	577000000	541000000	468000000	527000000	507000000	554000000	510000000	532000000	505000000	507000000	539000000	541000000	506000000	507000000	409000000	0.00231565	465500000	473000000	523000000	533500000	518500000	507000000	5.03417e+08	2.78988e+07	-1.35908	sp|P33991|MCM4_HUMAN	0
292	sp|Q15022|SUZ12_HUMAN	12400000	13200000	12000000	14400000	14300000	15200000	14200000	15100000	15600000	11600000	14500000	13700000	16100000	16300000	15400000	13900000	16300000	16300000	15100000	16000000	16000000	17100000	15700000	15900000	15200000	18100000	19800000	17300000	13800000	14400000	16500000	17900000	15700000	16700000	15400000	13400000	0.00231565	13750000	14350000	16200000	15950000	16250000	16100000	1.54333e+07	1.09301e+06	-1.54009	sp|Q15022|SUZ12_HUMAN	0
293	sp|Q99986|VRK1_HUMAN	14100000	11900000	10300000	13700000	11500000	14500000	14600000	12800000	14600000	17600000	14200000	13900000	13400000	17000000	14900000	13200000	14600000	15400000	14900000	13000000	14900000	17400000	15600000	14700000	16600000	15500000	17600000	18700000	16000000	16100000	15600000	18100000	13200000	16500000	16000000	13200000	0.00233723	12800000	14400000	14750000	14900000	16350000	15800000	1.48333e+07	1.23031e+06	-1.6527	sp|Q99986|VRK1_HUMAN	0
294	sp|Q9Y696|CLIC4_HUMAN	63500000	73800000	63000000	59900000	66800000	65600000	70300000	56400000	77300000	54100000	71200000	80500000	76000000	73300000	81500000	74200000	77200000	77200000	79100000	79300000	80000000	83000000	79900000	80000000	76900000	81000000	84700000	75800000	81100000	79600000	85600000	83000000	77500000	76900000	81400000	46200000	0.00241914	64550000	70750000	76600000	79950000	80300000	79450000	7.52667e+07	6.35285e+06	-1.68691	sp|Q9Y696|CLIC4_HUMAN	0
295	sp|P16455|MGMT_HUMAN	6083643	7099977	4174560	6.74681e+06	6144751	6.87878e+06	6.46215e+06	5.2376e+06	6736021	7087658	8.26473e+06	8685708	7.4402e+06	8819080	7950380	6.22044e+06	5734212	7971058	9911816	8467929	6.69694e+06	9998935	8.25017e+06	7.94452e+06	10500000	8.05601e+06	9628012	6.09147e+06	8269362	7932373	7412145	8122376	7846844	7551905	7492054	6801484	0.00252576	6.44578e+06	6.91184e+06	7.69529e+06	8.35905e+06	8.16269e+06	7.52198e+06	7.5161e+06	730957	-1.46428	sp|P16455|MGMT_HUMAN	0
296	sp|A5YKK6|CNOT1_HUMAN	66300000	57700000	58300000	59700000	62900000	62600000	64600000	63700000	62500000	55000000	64900000	66100000	64500000	66000000	62900000	58600000	68600000	66900000	65300000	63400000	68400000	65000000	67800000	69400000	68400000	66000000	71600000	68400000	67100000	69500000	68400000	78600000	68400000	66500000	67500000	57900000	0.00252576	61150000	64150000	65250000	66550000	68400000	67950000	65575000	2.69402e+06	-1.64253	sp|A5YKK6|CNOT1_HUMAN	0
297	sp|Q9UBB4|ATX10_HUMAN	22100000	22800000	19900000	25600000	23800000	23900000	27300000	18200000	23500000	16600000	26900000	25600000	25600000	28200000	25400000	29600000	30600000	23700000	30300000	28300000	30100000	26800000	33200000	28100000	23500000	26000000	32400000	29200000	28500000	28100000	27900000	27200000	28400000	30800000	27600000	20000000	0.00254403	23300000	24550000	26900000	29200000	28300000	27750000	2.66667e+07	2.28597e+06	-1.47275	sp|Q9UBB4|ATX10_HUMAN	0
298	sp|Q9BRP1|PDD2L_HUMAN	10900000	9215845	7430982	9797536	9166339	10700000	9455048	10500000	9587287	10800000	10700000	7.67991e+06	12200000	11300000	11000000	11400000	9440349	11000000	12900000	12900000	9957932	14600000	11200000	10200000	13600000	11900000	12500000	10100000	10600000	10800000	10700000	12700000	11700000	11200000	10800000	11500000	0.0025883	9.50669e+06	1.00436e+07	11150000	12050000	11350000	11350000	10908389	944906	-1.48343	sp|Q9BRP1|PDD2L_HUMAN	0
299	sp|Q8IUR0|TPPC5_HUMAN	2.24047e+06	2.04673e+06	1972029	2.05113e+06	2.10817e+06	1.94465e+06	2605808	2517696	2.21459e+06	2.16647e+06	2.71168e+06	2.14491e+06	2.67301e+06	2421259	2.2034e+06	2.13578e+06	2.47635e+06	2300089	2.50164e+06	2538952	2627172	2.41022e+06	2.76724e+06	2.51797e+06	2.17528e+06	2.61221e+06	2629716	2.23709e+06	2490328	2686905	2.50558e+06	2695047	2.70997e+06	2.80029e+06	2.42055e+06	2167015	0.00263755	2.04893e+06	2.36614e+06	2360674	2.52846e+06	2.55127e+06	2.60031e+06	2.4093e+06	202452	-1.78002	sp|Q8IUR0|TPPC5_HUMAN	0
300	sp|Q96EY4|TMA16_HUMAN	616545	816824	389504	289618	222529	449662	99002	1.01982e+06	342734	1.23441e+06	1.09878e+06	432330	978389	905111	831734	1.27397e+06	733267	1.14404e+06	894671	763588	1125742	1.20206e+06	829063	690534	1269370	746473	1.3085e+06	1.25509e+06	907446	941223	1.26624e+06	899932	652338	1.0382e+06	1.08124e+06	1.37052e+06	0.00272202	419583	726076	941750	861867	1.09816e+06	1.05972e+06	851192	250891	-1.72031	sp|Q96EY4|TMA16_HUMAN	0
301	sp|Q8NC54|KCT2_HUMAN	1402004	2.07458e+06	1.22341e+06	1.7168e+06	1459307	1.05868e+06	1.73777e+06	2113518	1.72374e+06	1.72086e+06	1.69953e+06	1.85471e+06	1.85545e+06	2.24922e+06	1.55986e+06	2.52893e+06	1.49768e+06	2.13145e+06	2.44843e+06	1.32302e+06	2.33869e+06	1.78195e+06	2.72124e+06	1.81661e+06	1.81146e+06	1951864	2.10363e+06	2309266	2738434	2124793	1.87787e+06	2.15573e+06	3055500	2.32321e+06	2.29441e+06	2.24855e+06	0.00272202	1.43066e+06	1.73076e+06	1.99345e+06	2.07765e+06	2.11421e+06	2.27148e+06	1.93637e+06	305014	-1.658	sp|Q8NC54|KCT2_HUMAN	0
302	sp|Q9Y3A4|RRP7A_HUMAN	2.11367e+06	2.90663e+06	1.52765e+06	2.008e+06	1.77563e+06	1569896	2.00001e+06	1.92408e+06	2.98146e+06	2.27501e+06	2.35882e+06	2.62711e+06	2.76908e+06	2.47184e+06	2.48664e+06	2403774	2197404	2.75819e+06	2.96552e+06	2.82086e+06	2.27323e+06	2.7799e+06	3.44031e+06	2445652	2514268	3.11529e+06	3.51221e+06	2.45703e+06	2.87334e+06	2.98327e+06	3.13858e+06	3.01815e+06	3.2265e+06	2.53371e+06	2.54198e+06	1.47742e+06	0.00275216	1.89181e+06	2.31692e+06	2.47924e+06	2.80038e+06	2.92831e+06	2.78007e+06	2.53279e+06	387170	-1.65553	sp|Q9Y3A4|RRP7A_HUMAN	0
303	sp|P04075-2|ALDOA_HUMAN;sp|P04075|ALDOA_HUMAN	3310000000	3530000000	2550000000	3060000000	2740000000	3260000000	2810000000	3240000000	2970000000	3630000000	3450000000	3980000000	3710000000	3470000000	3350000000	3980000000	2930000000	3700000000	3780000000	3590000000	3240000000	4170000000	3700000000	3690000000	4980000000	3650000000	4030000000	3100000000	3660000000	3910000000	4090000000	3610000000	3620000000	3640000000	3840000000	3640000000	0.0028466	3160000000	3345000000	3585000000	3695000000	3785000000	3640000000	3535000000	2.35945e+08	-1.58935	sp|P04075-2|ALDOA_HUMAN;sp|P04075|ALDOA_HUMAN	0
304	sp|P13995|MTDC_HUMAN	28900000	30800000	25100000	27000000	25100000	27600000	29200000	39600000	33200000	40300000	32400000	33700000	35400000	35500000	36900000	39800000	33700000	31200000	36800000	40900000	29700000	41800000	34800000	29000000	34500000	37600000	36300000	34500000	38400000	28400000	46300000	59800000	37900000	37600000	44500000	35800000	0.00284733	27300000	33450000	35450000	35800000	35400000	41200000	3.47667e+07	4.49017e+06	-1.66289	sp|P13995|MTDC_HUMAN	0
305	sp|O94966-6|UBP19_HUMAN;sp|O94966-7|UBP19_HUMAN	20500000	20000000	18500000	18000000	17500000	18900000	22200000	19100000	22700000	15000000	23200000	21100000	23900000	25400000	22200000	19600000	24200000	20100000	23200000	22900000	25300000	23100000	21400000	22300000	24300000	23000000	22600000	23800000	21400000	22900000	22400000	22400000	23200000	21800000	24000000	16600000	0.00284946	18700000	21650000	23050000	23000000	22950000	22400000	2.19583e+07	1.68328e+06	-1.93571	sp|O94966-6|UBP19_HUMAN;sp|O94966-7|UBP19_HUMAN	0
306	sp|O75362|ZN217_HUMAN	388216	429426	101351	124084	229987	244732	418289	487039	352367	461009	343366	546526	567011	578258	482555	611377	411398	559812	286877	672100	493495	630514	234304	637739	608783	583140	511166	456469	496225	505650	363429	195985	327663	483328	417201	471300	0.00284946	237360	439649	563411	562004	508408	390315	450191	124663	-1.70726	sp|O75362|ZN217_HUMAN	0
307	sp|Q9UHD9|UBQL2_HUMAN	71800000	65800000	56800000	62800000	57400000	61200000	67000000	79700000	62200000	77300000	65800000	71400000	70900000	69000000	65800000	65000000	68500000	67600000	74500000	71200000	69700000	66200000	69300000	70200000	67400000	70800000	71000000	72800000	73300000	77200000	73100000	72100000	75600000	73600000	72100000	82700000	0.00286182	62000000	69200000	68050000	69950000	71900000	73350000	69075000	3.95332e+06	-1.78963	sp|Q9UHD9|UBQL2_HUMAN	0
308	sp|Q96A49|SYAP1_HUMAN	19000000	19800000	14800000	13400000	14100000	14300000	15900000	17300000	15300000	17600000	16500000	13500000	20300000	19500000	17700000	16800000	13200000	15300000	21700000	22100000	19200000	19600000	18800000	16000000	25700000	20200000	22300000	17400000	19500000	17600000	15000000	22000000	20800000	17500000	19000000	18300000	0.00296118	14550000	16200000	17250000	19400000	19850000	18650000	17650000	2.03838e+06	-1.52081	sp|Q96A49|SYAP1_HUMAN	0
309	sp|P23921|RIR1_HUMAN	351000000	376000000	341000000	379000000	353000000	370000000	410000000	319000000	451000000	321000000	401000000	437000000	400000000	448000000	416000000	393000000	450000000	424000000	422000000	430000000	458000000	461000000	473000000	422000000	400000000	450000000	506000000	449000000	452000000	413000000	399000000	505000000	479000000	475000000	462000000	291000000	0.00298545	361500000	405500000	420000000	444000000	449500000	468500000	4.24833e+08	3.81859e+07	-1.65855	sp|P23921|RIR1_HUMAN	0
310	sp|Q9NX70|MED29_HUMAN	3.97791e+06	3476632	3293259	3.3363e+06	2869894	2931038	3346473	3.62784e+06	4384448	3.4601e+06	3.0266e+06	4578408	4503792	4297728	4.30881e+06	3707482	3.77036e+06	3.5853e+06	4.5541e+06	4.40908e+06	4.16707e+06	4040777	4.05325e+06	3.74255e+06	4200894	4.45764e+06	4263080	3.79497e+06	4.47848e+06	3.64542e+06	4846509	3993937	4.03979e+06	4.05822e+06	3.75009e+06	4.0155e+06	0.00298545	3.31478e+06	3.54397e+06	4.03405e+06	4.11016e+06	4231987	4.02764e+06	3.8771e+06	361865	-1.55394	sp|Q9NX70|MED29_HUMAN	0
311	sp|Q86SQ0|PHLB2_HUMAN	538766	532122	606536	456734	643664	669291	826752	833437	815620	996615	941274	719527	961990	953917	1.09307e+06	1.08808e+06	773976	930081	891865	689998	713975	745171	699677	819935	831449	645687	635858	563205	677087	629693	600391	639742	645354	415556	531589	533023	0.00298545	572651	830094	957953	729573	640772	566707	716292	155074	-0.926275	sp|Q86SQ0|PHLB2_HUMAN	0
312	sp|Q9BU02|THTPA_HUMAN	175060	360860	25426.4	235288	180144	363013	167421	342315	169418	564911	364512	365120	259647	433920	363613	311616	168906	390448	637468	413450	269056	853966	396273	400186	798807	448116	613830	406590	502380	263592	375340	648680	372850	354364	695513	508266	0.00303483	207716	353414	337614	406818	475248	441803	370435	95128.7	-1.71052	sp|Q9BU02|THTPA_HUMAN	0
313	sp|Q15942|ZYX_HUMAN	154000000	137000000	139000000	144000000	144000000	133000000	156000000	149000000	166000000	137000000	159000000	159000000	161000000	188000000	161000000	168000000	168000000	135000000	190000000	153000000	180000000	151000000	179000000	141000000	185000000	144000000	158000000	144000000	136000000	145000000	148000000	127000000	150000000	145000000	124000000	121000000	0.00313531	141500000	157500000	164500000	166000000	144500000	136000000	1.51667e+08	1.26833e+07	-0.801578	sp|Q15942|ZYX_HUMAN	0
314	sp|P60660-2|MYL6_HUMAN;sp|P60660|MYL6_HUMAN	320000000	376000000	307000000	325000000	324000000	354000000	325000000	375000000	334000000	401000000	344000000	402000000	402000000	360000000	354000000	332000000	333000000	382000000	382000000	394000000	374000000	403000000	358000000	372000000	419000000	379000000	390000000	350000000	377000000	373000000	418000000	442000000	358000000	403000000	393000000	364000000	0.00313531	324500000	359500000	357000000	378000000	378000000	398000000	3.65833e+08	2.5129e+07	-1.64485	sp|P60660-2|MYL6_HUMAN;sp|P60660|MYL6_HUMAN	0
315	sp|P62701|RS4X_HUMAN	1010000000	939000000	882000000	991000000	867000000	975000000	1030000000	917000000	1090000000	843000000	1160000000	1220000000	1090000000	1100000000	1140000000	1120000000	1200000000	1170000000	1190000000	1020000000	1100000000	1160000000	1090000000	1130000000	1180000000	1130000000	1170000000	1060000000	1210000000	1210000000	1130000000	1290000000	1200000000	1170000000	1150000000	850000000	0.00316418	957000000	1060000000	1130000000	1115000000	1175000000	1160000000	1099500000	8.04953e+07	-1.77029	sp|P62701|RS4X_HUMAN	0
316	sp|P20851-2|C4BPB_HUMAN;sp|P20851|C4BPB_HUMAN	189937	255677	221983	212019	270042	265412	310336	153311	443580	23806.6	380526	172742	379794	446210	413358	389415	269178	531152	383216	445954	400182	486310	412415	314963	161320	334927	283949	357519	310572	265925	217420	173124	283958	287686	254758	0	0.00316594	238830	241539	401386	406298	297261	236089	303567	80936.7	-0.799852	sp|P20851-2|C4BPB_HUMAN;sp|P20851|C4BPB_HUMAN	0
317	sp|Q14134|TRI29_HUMAN	63400000	74100000	60800000	60200000	57200000	64400000	61000000	76400000	52000000	68600000	61600000	82900000	66000000	79500000	67700000	72000000	62500000	75100000	85100000	83100000	75800000	70900000	77500000	67900000	79400000	79000000	68500000	70200000	69300000	64100000	57000000	53200000	53600000	68600000	70200000	68900000	0.00320075	62100000	65100000	69850000	76650000	69750000	62800000	6.77083e+07	5.49649e+06	-1.02035	sp|Q14134|TRI29_HUMAN	0
318	sp|P35237|SPB6_HUMAN	354000000	332000000	324000000	341000000	335000000	356000000	410000000	365000000	451000000	361000000	460000000	362000000	428000000	422000000	426000000	404000000	443000000	407000000	413000000	405000000	433000000	448000000	420000000	404000000	365000000	406000000	403000000	396000000	385000000	390000000	391000000	360000000	405000000	387000000	392000000	280000000	0.00323075	338000000	387500000	424000000	416500000	393000000	389000000	3.91333e+08	3.02253e+07	-1.76453	sp|P35237|SPB6_HUMAN	0
319	sp|Q99459|CDC5L_HUMAN	172000000	166000000	152000000	151000000	151000000	160000000	166000000	192000000	160000000	174000000	161000000	173000000	181000000	181000000	164000000	181000000	169000000	168000000	183000000	179000000	184000000	164000000	172000000	176000000	189000000	182000000	175000000	177000000	175000000	169000000	175000000	172000000	172000000	159000000	175000000	175000000	0.00327084	156000000	169500000	175000000	177500000	176000000	173500000	171250000	7.95456e+06	-1.91714	sp|Q99459|CDC5L_HUMAN	0
320	sp|Q9BY77|PDIP3_HUMAN	14200000	11700000	11900000	12300000	11000000	11400000	12300000	14000000	12500000	14000000	13700000	15700000	13700000	13200000	12300000	14100000	11700000	14100000	12700000	13400000	13500000	12300000	13200000	14300000	14100000	12900000	13900000	14600000	14800000	12900000	15000000	13500000	14300000	15200000	14700000	16800000	0.00332445	11800000	13850000	13450000	13300000	14000000	14850000	1.35417e+07	1.01164e+06	-1.72163	sp|Q9BY77|PDIP3_HUMAN	0
321	sp|Q9UL63|MKLN1_HUMAN	3.42186e+06	2.9422e+06	2.75646e+06	2132692	2.72132e+06	2267942	4117245	2.11124e+06	4710446	1.04445e+06	4.09403e+06	3478044	4690223	4.5836e+06	4.05539e+06	3476959	4483777	4249199	4340598	3.88795e+06	5327160	4.18706e+06	4.514e+06	3851783	4261019	4.89176e+06	4868511	3.8754e+06	4436043	3642681	4.16375e+06	4263490	4894053	3761323	3.81858e+06	1.30104e+06	0.0034172	2.73889e+06	3.78604e+06	4366488	4.26383e+06	4348531	3.99117e+06	3.91582e+06	619538	-1.8997	sp|Q9UL63|MKLN1_HUMAN	0
322	sp|Q9C0C7-2|AMRA1_HUMAN;sp|Q9C0C7-3|AMRA1_HUMAN;sp|Q9C0C7-4|AMRA1_HUMAN;sp|Q9C0C7-5|AMRA1_HUMAN;sp|Q9C0C7|AMRA1_HUMAN	605712	451255	335745	379710	274596	311953	469819	371641	592119	408752	448482	486218	669150	536795	446038	463894	473048	369411	634922	795657	615259	512430	644019	467594	628254	648775	750756	377969	533788	620095	701843	516868	435456	266325	464579	453343	0.00342638	357727	459150	468470	625090	624175	458961	498929	105497	-1.33844	sp|Q9C0C7-2|AMRA1_HUMAN;sp|Q9C0C7-3|AMRA1_HUMAN;sp|Q9C0C7-4|AMRA1_HUMAN;sp|Q9C0C7-5|AMRA1_HUMAN;sp|Q9C0C7|AMRA1_HUMAN	0
323	sp|P49915|GUAA_HUMAN	306000000	299000000	282000000	304000000	313000000	309000000	306000000	309000000	349000000	296000000	332000000	298000000	352000000	338000000	328000000	304000000	345000000	311000000	336000000	333000000	347000000	346000000	341000000	312000000	359000000	326000000	375000000	303000000	310000000	341000000	332000000	329000000	319000000	313000000	293000000	293000000	0.00344395	305000000	307500000	333000000	338500000	333500000	316000000	322250000	1.45628e+07	-1.18453	sp|P49915|GUAA_HUMAN	0
324	sp|Q9NX55|HYPK_HUMAN	18500000	24800000	23400000	23400000	19800000	20100000	23500000	26600000	23700000	28300000	18800000	16700000	24900000	26600000	25300000	26800000	23200000	24300000	25700000	27400000	26200000	33000000	26300000	22200000	24000000	31600000	27100000	32600000	23300000	24600000	25200000	24300000	26900000	27400000	25700000	27900000	0.00370331	21750000	23600000	25100000	26250000	25850000	26300000	2.48083e+07	1.80483e+06	-1.69453	sp|Q9NX55|HYPK_HUMAN	0
325	sp|P13693|TCTP_HUMAN	159000000	224000000	118000000	167000000	161000000	196000000	204000000	214000000	161000000	239000000	170000000	257000000	212000000	214000000	279000000	229000000	167000000	211000000	230000000	237000000	292000000	346000000	217000000	244000000	263000000	209000000	237000000	189000000	258000000	243000000	265000000	254000000	196000000	199000000	261000000	215000000	0.00380386	164000000	209000000	213000000	240500000	240000000	234500000	2.16833e+08	2.92449e+07	-1.80658	sp|P13693|TCTP_HUMAN	0
326	sp|Q8N0X7|SPG20_HUMAN	12300000	13800000	10300000	13000000	10700000	10200000	14100000	10200000	12000000	6.7211e+06	12400000	14700000	14400000	15000000	14700000	13100000	14500000	12200000	15600000	13100000	14800000	15000000	15800000	12700000	15500000	13400000	14000000	16200000	18400000	13000000	14500000	14100000	14800000	13700000	15900000	10300000	0.00391003	11500000	12200000	14450000	14900000	14750000	14300000	1.36833e+07	1.45281e+06	-1.50283	sp|Q8N0X7|SPG20_HUMAN	0
327	sp|P82930|RT34_HUMAN	55500000	54100000	46900000	47400000	50300000	50900000	54400000	55700000	57300000	63700000	58900000	55100000	57800000	52600000	59200000	51500000	52100000	55800000	61600000	63100000	60200000	58700000	59000000	58500000	62300000	64400000	66400000	47200000	59900000	60400000	60700000	55700000	60300000	49700000	56700000	58000000	0.00391005	50600000	56500000	54200000	59600000	61350000	57350000	56600000	3.84435e+06	-1.56073	sp|P82930|RT34_HUMAN	0
328	sp|P83731|RL24_HUMAN	526000000	508000000	424000000	474000000	446000000	472000000	508000000	510000000	488000000	469000000	537000000	530000000	580000000	589000000	564000000	537000000	533000000	496000000	581000000	581000000	536000000	532000000	463000000	505000000	579000000	552000000	588000000	584000000	570000000	537000000	605000000	696000000	557000000	533000000	567000000	449000000	0.00391005	473000000	509000000	550500000	534000000	574500000	562000000	5.33833e+08	3.75295e+07	-1.62095	sp|P83731|RL24_HUMAN	0
329	sp|O15160|RPAC1_HUMAN	46200000	57900000	44200000	48800000	47300000	49600000	53000000	42400000	60700000	51700000	54600000	59900000	56000000	55400000	60800000	49300000	54300000	52800000	57300000	65200000	58200000	62800000	52400000	51900000	70600000	64900000	71200000	47300000	59300000	59100000	57700000	60200000	65900000	53000000	57800000	49200000	0.0040731	48050000	53800000	54850000	57750000	62100000	57750000	5.57167e+07	4.73747e+06	-1.6183	sp|O15160|RPAC1_HUMAN	0
330	sp|P08243-2|ASNS_HUMAN;sp|P08243|ASNS_HUMAN	106000000	110000000	105000000	108000000	102000000	105000000	135000000	129000000	145000000	150000000	153000000	144000000	147000000	143000000	181000000	166000000	168000000	173000000	141000000	141000000	159000000	159000000	157000000	159000000	137000000	143000000	150000000	116000000	142000000	139000000	147000000	152000000	142000000	130000000	131000000	133000000	0.00424484	105500000	144500000	167000000	158000000	140500000	137500000	1.42167e+08	2.11747e+07	-1.73163	sp|P08243-2|ASNS_HUMAN;sp|P08243|ASNS_HUMAN	0
331	sp|O43709|WBS22_HUMAN	7963555	8263715	7862599	8497802	7309619	7783551	8062620	8907215	10600000	8806309	6.69791e+06	9379162	6551213	9258155	10100000	10500000	10700000	9674694	8955732	10900000	10200000	11000000	10900000	10200000	7393920	11000000	12200000	9750694	11600000	7847233	9172862	12400000	9985622	11100000	9404510	11000000	0.00431452	7913077	8856762	9887347	10550000	10375347	10492811	9679224	1.0718e+06	-1.64783	sp|O43709|WBS22_HUMAN	0
332	sp|Q9NYP9|MS18A_HUMAN	679182	471502	359942	678347	710031	654574	786358	0	951973	0	1.02757e+06	830926	863541	1181048	1.09453e+06	876116	720974	1.02331e+06	1.37796e+06	1.14399e+06	1.23893e+06	1.23437e+06	1.06021e+06	809524	851532	1.01806e+06	952282	1.04256e+06	1.31201e+06	1.13467e+06	1.07195e+06	1.09669e+06	1.06944e+06	1.27477e+06	1.07081e+06	0	0.00431511	666460	808642	949711	1.18918e+06	1.03031e+06	1.07138e+06	952615	189065	-1.51353	sp|Q9NYP9|MS18A_HUMAN	0
333	sp|Q6P582|MZT2A_HUMAN	8367099	7.4234e+06	5552771	6.58016e+06	6216030	8656554	6218739	9089033	7.44793e+06	12000000	9515799	7513164	10300000	8920128	8320709	9118573	7904356	10100000	10500000	9684653	9018591	9873225	8312150	7.81509e+06	10300000	10200000	10900000	9020647	8046597	9283642	9651642	11100000	8792384	11000000	10200000	9340705	0.00431745	7001780	8.3011e+06	9.01935e+06	9351622	9741821	9925821	8.89025e+06	1.09e+06	-1.73254	sp|Q6P582|MZT2A_HUMAN	0
334	sp|Q9UMS4|PRP19_HUMAN	365000000	428000000	346000000	409000000	380000000	367000000	405000000	376000000	462000000	381000000	446000000	507000000	404000000	450000000	460000000	441000000	428000000	451000000	413000000	430000000	460000000	487000000	461000000	405000000	431000000	462000000	502000000	410000000	496000000	434000000	441000000	513000000	491000000	476000000	516000000	395000000	0.00435691	373500000	425500000	445500000	445000000	448000000	483500000	4.36833e+08	3.62873e+07	-1.74533	sp|Q9UMS4|PRP19_HUMAN	0
335	sp|Q13177|PAK2_HUMAN	99200000	99700000	95600000	99900000	92600000	91100000	97000000	101000000	114000000	104000000	94200000	108000000	106000000	106000000	113000000	94300000	103000000	107000000	99700000	108000000	116000000	105000000	110000000	98200000	113000000	114000000	110000000	106000000	108000000	103000000	110000000	119000000	112000000	99900000	107000000	100000000	0.0045385	97400000	102500000	106000000	106500000	109000000	108500000	1.04983e+08	4.37055e+06	-1.7351	sp|Q13177|PAK2_HUMAN	0
336	sp|Q9NW64|RBM22_HUMAN	11400000	11200000	9063858	12500000	11600000	12300000	10700000	11500000	10700000	14600000	13200000	15000000	13800000	13100000	11600000	16700000	9953903	14100000	15000000	14900000	13200000	14900000	17800000	13300000	13200000	15000000	15200000	12400000	13300000	15700000	16100000	12300000	13300000	14800000	12900000	13700000	0.0045742	11500000	12350000	13450000	14900000	14150000	13500000	1.33083e+07	1.22369e+06	-1.47777	sp|Q9NW64|RBM22_HUMAN	0
337	sp|Q9BUL8|PDC10_HUMAN	41500000	46300000	44900000	49000000	46500000	51100000	46600000	52700000	51500000	53000000	49600000	53300000	47600000	48100000	45600000	47300000	46700000	52500000	48600000	54500000	54000000	51300000	59700000	52100000	54200000	53200000	53600000	53000000	53100000	55500000	48100000	54800000	52200000	58000000	47800000	45800000	0.00458349	46400000	52100000	47450000	53050000	53400000	50150000	50425000	2.95546e+06	-1.36189	sp|Q9BUL8|PDC10_HUMAN	0
338	sp|Q99570|PI3R4_HUMAN	13900000	14900000	16100000	14200000	14800000	14400000	16000000	16100000	14400000	14400000	15900000	17100000	17200000	16400000	16900000	16600000	17700000	16300000	16200000	16100000	14800000	15500000	16400000	16900000	16400000	17700000	17400000	16600000	17300000	17900000	15800000	17500000	17500000	14700000	15900000	14400000	0.0045923	14600000	15950000	16750000	16150000	17350000	15850000	1.61083e+07	929740	-1.62232	sp|Q99570|PI3R4_HUMAN	0
339	sp|Q9NVM4-3|ANM7_HUMAN;sp|Q9NVM4|ANM7_HUMAN	1654542	2.7207e+06	2.1882e+06	3.03889e+06	2.28397e+06	2.49291e+06	2.71747e+06	2.12997e+06	2.81588e+06	2.09205e+06	2.89829e+06	3262257	1.62425e+06	3.59684e+06	2486333	4.12564e+06	3.47826e+06	3.4104e+06	3.48393e+06	3.51002e+06	3.98714e+06	3442545	3.36248e+06	3.1412e+06	2.37116e+06	3.03642e+06	3.29844e+06	3.24547e+06	2.67996e+06	2572485	2.27128e+06	1743202	3102045	2959971	2534891	2051725	0.00460376	2.38844e+06	2.76667e+06	3.44433e+06	3.46324e+06	2.85819e+06	2.40309e+06	2.88733e+06	477642	-1.04448	sp|Q9NVM4-3|ANM7_HUMAN;sp|Q9NVM4|ANM7_HUMAN	0
340	sp|P30837|AL1B1_HUMAN	25800000	28000000	22000000	25300000	24900000	27800000	30800000	26500000	32800000	34500000	31500000	24900000	31300000	35100000	36700000	28900000	30100000	32800000	31900000	36900000	32100000	39100000	28300000	29000000	37900000	37200000	39600000	23700000	32100000	31700000	33600000	43300000	37000000	28300000	35300000	31600000	0.00466049	25550000	31150000	32050000	32000000	34650000	34450000	3.16417e+07	3.304e+06	-1.84372	sp|P30837|AL1B1_HUMAN	0
341	sp|Q96I51|WBS16_HUMAN	9117039	11600000	8.35475e+06	8889090	10100000	8.14329e+06	10300000	10200000	10500000	9821636	13200000	8515887	11200000	12500000	11600000	11000000	10000000	10200000	12300000	11700000	12400000	13000000	9447990	9459802	12900000	13600000	15200000	10500000	12700000	11400000	11600000	8790162	13400000	10900000	12500000	9277947	0.00466284	9.00306e+06	10250000	11100000	12000000	12800000	11250000	1.10672e+07	1.32934e+06	-1.55274	sp|Q96I51|WBS16_HUMAN	0
342	sp|P19387|RPB3_HUMAN	21100000	22400000	19000000	21000000	19900000	22300000	21100000	24100000	21700000	28300000	24800000	22800000	24800000	22400000	23300000	25300000	20800000	23500000	26900000	25400000	21200000	26000000	25400000	23300000	29800000	26000000	27300000	21100000	23800000	25700000	22700000	23900000	24500000	24900000	24100000	25300000	0.0047871	21050000	23450000	23400000	25400000	25850000	24300000	2.39083e+07	1.71971e+06	-1.6621	sp|P19387|RPB3_HUMAN	0
343	sp|Q8N6H7|ARFG2_HUMAN	30200000	32200000	27300000	31200000	26500000	30700000	33000000	36900000	34200000	33300000	32600000	33300000	33600000	34100000	35200000	34800000	31200000	31900000	33700000	34400000	35500000	33800000	31600000	31500000	34000000	37200000	36800000	35500000	35200000	31400000	35700000	35200000	35600000	33800000	33000000	31300000	0.00485531	30450000	33300000	33850000	33750000	35350000	34500000	3.35333e+07	1.66993e+06	-1.84638	sp|Q8N6H7|ARFG2_HUMAN	0
344	sp|Q15652-3|JHD2C_HUMAN;sp|Q15652|JHD2C_HUMAN	65486.5	435569	231275	264280	320942	314073	477085	432872	478037	429868	459678	457178	455218	536693	642712	477356	534507	522849	539650	436332	457003	631882	420247	402190	709065	620945	874613	275209	487429	430555	532934	708128	519714	373546	601388	504933	0.00487453	289177	458428	528678	446667	554187	526324	467244	96987.4	-1.83598	sp|Q15652-3|JHD2C_HUMAN;sp|Q15652|JHD2C_HUMAN	0
345	sp|Q08AG7|MZT1_HUMAN	3.42544e+06	3.09582e+06	2358485	2.32966e+06	2667422	1.38832e+06	3.07494e+06	3084198	2.97189e+06	3561868	2.71848e+06	2.46259e+06	3.58548e+06	4.34587e+06	3.43288e+06	3.28279e+06	2.94243e+06	3.1741e+06	4.14836e+06	3.17199e+06	4.01365e+06	4.00346e+06	4.00327e+06	2.71075e+06	4352440	4.72448e+06	3.49745e+06	3351188	2565290	2926681	3.4821e+06	3.07288e+06	3.40891e+06	2461958	3.27944e+06	3.63081e+06	0.00508831	2.51295e+06	3023415	3.35783e+06	4.00337e+06	3.42432e+06	3344179	3.27768e+06	491615	-1.55553	sp|Q08AG7|MZT1_HUMAN	0
346	sp|Q9NW13|RBM28_HUMAN	30600000	32600000	33100000	33200000	32900000	37400000	48500000	35300000	51900000	34800000	46500000	39900000	40500000	41500000	48900000	41200000	47100000	39000000	43100000	44900000	45200000	48400000	49000000	40700000	41200000	45000000	50800000	40000000	42700000	43700000	42000000	44600000	49300000	40900000	43000000	31500000	0.00514104	33000000	43200000	41350000	45050000	43200000	42500000	4.13833e+07	4.27956e+06	-1.95892	sp|Q9NW13|RBM28_HUMAN	0
347	sp|Q14CZ0|CP072_HUMAN	105034	0	92407.2	41239.2	0	41001.4	157201	171289	138057	116612	189280	156575	253615	0	209840	216644	70456.2	179532	239853	275448	224888	304942	84866.8	195774	0	193466	153878	152828	115343	207390	116196	25898.5	156286	131337	111890	53401.3	0.00524914	41120.3	156888	194686	232370	153353	114043	148743	66300.3	-1.62327	sp|Q14CZ0|CP072_HUMAN	0
348	sp|Q15382|RHEB_HUMAN	40300000	43400000	36300000	30300000	31700000	35200000	41800000	41500000	36700000	35800000	34400000	40100000	42900000	39600000	37600000	37100000	36000000	40300000	40600000	40300000	40700000	41700000	42200000	40400000	38500000	42800000	43400000	42700000	42200000	40700000	43000000	43400000	38400000	39900000	38800000	37500000	0.00527757	35750000	38400000	38600000	40650000	42450000	39350000	39200000	2.2623e+06	-1.525	sp|Q15382|RHEB_HUMAN	0
349	sp|Q9BV20|MTNA_HUMAN	28300000	32500000	26300000	26300000	26100000	30200000	28500000	29200000	29700000	33600000	31700000	34600000	32300000	29600000	31000000	30900000	30000000	31600000	31100000	29600000	30600000	30800000	29500000	27900000	29800000	36400000	33400000	30700000	35100000	30800000	32800000	43100000	32800000	35800000	32100000	30500000	0.00529481	27300000	30700000	30950000	30100000	32100000	32800000	3.06583e+07	1.91531e+06	-1.75341	sp|Q9BV20|MTNA_HUMAN	0
350	sp|O95347|SMC2_HUMAN	202000000	204000000	193000000	189000000	177000000	181000000	211000000	197000000	204000000	196000000	202000000	204000000	205000000	209000000	213000000	201000000	205000000	217000000	215000000	219000000	214000000	205000000	213000000	203000000	195000000	215000000	217000000	199000000	213000000	212000000	206000000	203000000	217000000	213000000	209000000	174000000	0.00534904	191000000	203000000	207000000	213500000	212500000	207500000	205750000	8.18993e+06	-1.80099	sp|O95347|SMC2_HUMAN	0
351	sp|O60739|EIF1B_HUMAN	0	0	13260	142505	26625.9	0	76463.6	19083.4	39024.1	0	93848.6	0	0	320325	293471	532347	29267.3	396568	258873	533780	198020	694980	328370	33427.5	436230	375020	192015	191514	136072	22043.2	0	98785.8	275090	196401	260167	0	0.00534904	6629.98	29053.8	306898	293622	191765	147593	162594	127456	-1.22366	sp|O60739|EIF1B_HUMAN	0
352	sp|Q96L91-2|EP400_HUMAN;sp|Q96L91-5|EP400_HUMAN;sp|Q96L91|EP400_HUMAN	2.15266e+06	2593341	2043410	2.02778e+06	1.91676e+06	1.64203e+06	2.54324e+06	3.40736e+06	2.30709e+06	2.4398e+06	2.32705e+06	2991866	2.57638e+06	3.04092e+06	2.50379e+06	2.0584e+06	2531618	2328652	3.00799e+06	3112156	2.93177e+06	2.30101e+06	2.77274e+06	2.51128e+06	2971235	2.63214e+06	2722320	2.76441e+06	2.65505e+06	2.71584e+06	2.84913e+06	2.80729e+06	3005155	2.54734e+06	2.52472e+06	2.91803e+06	0.00550322	2.0356e+06	2.49152e+06	2.5177e+06	2852257	2.71908e+06	2.82821e+06	2.57406e+06	304285	-1.76961	sp|Q96L91-2|EP400_HUMAN;sp|Q96L91-5|EP400_HUMAN;sp|Q96L91|EP400_HUMAN	0
353	sp|Q9NZV1|CRIM1_HUMAN	421295	515641	272216	546878	614584	606548	1.44017e+06	0	1.24724e+06	0	1.71819e+06	1.94757e+06	1.35748e+06	1.54377e+06	1.76591e+06	1231300	2.1403e+06	1.57176e+06	1.58498e+06	1813203	1.97296e+06	1.72177e+06	2.037e+06	1.56692e+06	303183	1.33096e+06	1.92746e+06	1.73197e+06	1617145	1.85757e+06	2.06667e+06	1.89211e+06	1903323	1.86844e+06	1.91474e+06	0	0.00555665	531260	1.34371e+06	1.55776e+06	1.76749e+06	1.67456e+06	1.89771e+06	1.46208e+06	493516	-1.8861	sp|Q9NZV1|CRIM1_HUMAN	0
354	sp|O75147-1|OBSL1_HUMAN;sp|O75147-2|OBSL1_HUMAN;sp|O75147-4|OBSL1_HUMAN;sp|O75147|OBSL1_HUMAN	352513	178077	215620	224199	176960	171070	410475	353743	338080	369894	239166	336655	392340	260175	296932	283106	343726	336201	407561	375819	420358	312343	363209	251533	490343	364425	394380	336987	342754	325971	409070	206295	322977	416244	291080	315364	0.00555665	196849	345911	316566	369514	353590	319171	316933	62247.2	-1.92916	sp|O75147-1|OBSL1_HUMAN;sp|O75147-2|OBSL1_HUMAN;sp|O75147-4|OBSL1_HUMAN;sp|O75147|OBSL1_HUMAN	0
355	sp|Q86WA8|LONP2_HUMAN	650508	855608	1.00522e+06	661975	933837	722216	0	1.38676e+06	1.11051e+06	1.07749e+06	961596	1.15641e+06	1.68115e+06	968680	839067	1.03155e+06	1.06055e+06	1.13028e+06	1.51978e+06	1.4147e+06	1.39699e+06	986736	1064906	1.50545e+06	1.4216e+06	1.09112e+06	1.08684e+06	1.26125e+06	1.27556e+06	1.47804e+06	871731	1.21292e+06	1.569e+06	1.22453e+06	1.06018e+06	981861	0.00564197	788912	1.094e+06	1.04605e+06	1.40585e+06	1.2684e+06	1.13655e+06	1.12329e+06	209621	-1.59517	sp|Q86WA8|LONP2_HUMAN	0
356	sp|O95140|MFN2_HUMAN	869867	1.19316e+06	1.29004e+06	1.33351e+06	1.16137e+06	766792	863061	1.53813e+06	1.44094e+06	1.48064e+06	1201005	773923	1.27155e+06	1.6524e+06	1.33064e+06	1.55e+06	1358450	1.47554e+06	1.92476e+06	1647241	1268076	1.56315e+06	1.60727e+06	1.32452e+06	1.29057e+06	1.61413e+06	1.37649e+06	1.47842e+06	1.35652e+06	1.43629e+06	1.21103e+06	991801	1.34781e+06	1.41988e+06	1.27927e+06	1.62752e+06	0.00569409	1.17727e+06	1.32097e+06	1.41699e+06	1.58521e+06	1.40639e+06	1313540	1.37006e+06	136078	-1.4168	sp|O95140|MFN2_HUMAN	0
357	sp|P35249|RFC4_HUMAN	117000000	118000000	91200000	103000000	107000000	104000000	118000000	119000000	132000000	124000000	133000000	135000000	145000000	133000000	131000000	118000000	131000000	125000000	133000000	133000000	126000000	128000000	130000000	128000000	155000000	116000000	137000000	115000000	133000000	129000000	130000000	144000000	128000000	120000000	123000000	116000000	0.00572995	105500000	128000000	131000000	129000000	131000000	125500000	125000000	9.77241e+06	-1.99541	sp|P35249|RFC4_HUMAN	0
358	sp|Q9H3R5|CENPH_HUMAN	1.77509e+06	1.59716e+06	1.24724e+06	1.47071e+06	1.53168e+06	1.53249e+06	1.94902e+06	700012	1.81036e+06	429479	1.97234e+06	2.118e+06	2.18894e+06	2205736	1.77591e+06	1.77345e+06	2.51374e+06	2.19696e+06	2.4929e+06	2.32409e+06	1.74269e+06	2.2299e+06	2.5051e+06	2.13732e+06	2116338	1.9792e+06	2297360	2292542	2061951	2.35658e+06	2.00156e+06	1633650	1991686	2250495	2.05828e+06	345594	0.00577694	1.53209e+06	1879687	2.19295e+06	2.27699e+06	2204440	1.99662e+06	2.0138e+06	278582	-1.72915	sp|Q9H3R5|CENPH_HUMAN	0
359	sp|Q68CQ4|DIEXF_HUMAN	13000000	11900000	13500000	11000000	11700000	10800000	14700000	12700000	14300000	10800000	13600000	13800000	14600000	13900000	13500000	12600000	15500000	15100000	15000000	15100000	14500000	10800000	13800000	14700000	15400000	16400000	16400000	12900000	13800000	15600000	16100000	13900000	14900000	13000000	12700000	12500000	0.00590338	11800000	13700000	14250000	14600000	15500000	13450000	1.38833e+07	1.25087e+06	-1.66551	sp|Q68CQ4|DIEXF_HUMAN	0
360	sp|Q9NS87|KIF15_HUMAN	1.79684e+06	1.56377e+06	1.03071e+06	1352017	1.52849e+06	1.27002e+06	1.29332e+06	1.68197e+06	1.66204e+06	1.00646e+06	1.92059e+06	1.63254e+06	1.66651e+06	1.64152e+06	1244875	1.11357e+06	1.62834e+06	1.85105e+06	1.5742e+06	1.79794e+06	1.56788e+06	1.46135e+06	1859887	1971066	1844218	1.93015e+06	2.00658e+06	1.95143e+06	1.91659e+06	2.05044e+06	1674700	1.58296e+06	1.77529e+06	1.67846e+06	1.43411e+06	1.39423e+06	0.00603167	1.44025e+06	1.64729e+06	1.63493e+06	1.68607e+06	1.94079e+06	1.62883e+06	1.66303e+06	160947	-1.38416	sp|Q9NS87|KIF15_HUMAN	0
361	sp|Q8N128-2|F177A_HUMAN;sp|Q8N128|F177A_HUMAN	200201	296945	128910	206157	212234	198782	208837	359602	292994	152438	214190	266752	414412	262080	281674	375205	366293	376473	354364	336921	467878	482031	314462	0	335589	337840	352163	398504	479022	426328	345074	419186	251728	322695	420230	301144	0.00608125	203179	240471	370749	345643	375333	333884	311543	72153.1	-1.50186	sp|Q8N128-2|F177A_HUMAN;sp|Q8N128|F177A_HUMAN	0
362	sp|Q96BY9-2|SARAF_HUMAN;sp|Q96BY9|SARAF_HUMAN	251078	342097	183828	237257	352287	287634	472744	177969	347763	0	566689	570796	701523	568522	435503	334206	609649	686975	657455	506104	600228	598025	614093	664066	571870	677682	234804	544003	522428	600609	576266	543108	454831	606820	638478	0	0.00614853	269356	410253	589086	607160	557936	559687	498913	132350	-1.73447	sp|Q96BY9-2|SARAF_HUMAN;sp|Q96BY9|SARAF_HUMAN	0
363	sp|O43924|PDE6D_HUMAN	1.38308e+06	1.81428e+06	1216003	1.79628e+06	1.27574e+06	1.42807e+06	1.99836e+06	1.54963e+06	1.61152e+06	1.77166e+06	2.07484e+06	1.44377e+06	2.15793e+06	2.2259e+06	2.05767e+06	1.876e+06	1.86345e+06	1.68987e+06	2.2375e+06	2.01608e+06	2.34142e+06	2.5124e+06	1.99984e+06	2.07253e+06	2.12735e+06	2275623	2.16688e+06	1.86135e+06	2.0507e+06	1.497e+06	1.12021e+06	2.92904e+06	2.34047e+06	2.35688e+06	2.20324e+06	1.76789e+06	0.00627111	1.40558e+06	1.69159e+06	1966839	2.15502e+06	2.08902e+06	2.27185e+06	1.92998e+06	324345	-1.61681	sp|O43924|PDE6D_HUMAN	0
364	sp|Q9P1T7-1|MDFIC_HUMAN;sp|Q9P1T7|MDFIC_HUMAN	0	72988.3	74845.8	121867	109236	106290	265528	286873	183149	183993	190630	168771	210667	259052	100679	0	155142	62695.2	215854	285601	286844	237600	112764	260242	326849	263596	182754	258029	215180	195969	244298	176033	166672	132409	200036	341945	0.00628893	90567.7	187311	127911	248921	236605	188035	179892	61292.1	-1.45735	sp|Q9P1T7-1|MDFIC_HUMAN;sp|Q9P1T7|MDFIC_HUMAN	0
365	sp|Q7L775|EPMIP_HUMAN	1.12174e+06	2.93041e+06	2106240	1.8261e+06	980535	1.75571e+06	2.55437e+06	3.11603e+06	2.68215e+06	1.90647e+06	2219547	1.61269e+06	2543312	3.02121e+06	2608888	1604834	1.80158e+06	1.98457e+06	3597034	3.26621e+06	2680942	2.56771e+06	2.30919e+06	2883221	2.48607e+06	2.69813e+06	2679006	2.20843e+06	1.91248e+06	3.32596e+06	2329440	3.56511e+06	3313182	3.12264e+06	2857225	2.93547e+06	0.00629295	1.79091e+06	2.38696e+06	2.26394e+06	2.78208e+06	2.58254e+06	3.02906e+06	2.47258e+06	431992	-1.57798	sp|Q7L775|EPMIP_HUMAN	0
366	sp|Q9NVP1|DDX18_HUMAN	81200000	89600000	69900000	93500000	83000000	84700000	94800000	87700000	96500000	87500000	90700000	78200000	78000000	97400000	95800000	90200000	95500000	88900000	96500000	100000000	93500000	103000000	94500000	86700000	87100000	105000000	94700000	96200000	88900000	87600000	87300000	111000000	99000000	103000000	96600000	99000000	0.00631728	83850000	89200000	92850000	95500000	91800000	99000000	9.20333e+07	5.2205e+06	-1.56754	sp|Q9NVP1|DDX18_HUMAN	0
367	sp|Q00403|TF2B_HUMAN	4390209	2.90748e+06	2950034	4.63004e+06	3593141	3080793	5431573	2894714	7163775	2261892	5.75282e+06	5070083	5197254	8671605	4.9156e+06	5.17487e+06	7496209	4387172	9554707	5.58433e+06	6883125	5.98838e+06	7518196	3.89366e+06	9246876	5010093	7.30283e+06	6.22011e+06	6185446	5.0266e+06	5340558	7502119	5922844	7614158	4608015	2.59863e+06	0.00634916	3336967	5250828	5.18606e+06	6.43575e+06	6.20278e+06	5631701	5.34068e+06	1.10217e+06	-1.81797	sp|Q00403|TF2B_HUMAN	0
368	sp|Q9UID3|VPS51_HUMAN	7.78949e+06	7.90782e+06	8003149	7782492	7372408	8952207	8681581	8.21392e+06	9945595	8.12063e+06	9106720	8553766	9540803	10000000	9902147	9130791	9563898	8904609	9678459	10100000	10200000	8816541	9599571	9086705	7.02681e+06	9034482	10200000	8631565	9985732	9078533	8797115	8743769	9591236	8654120	8491984	6.78789e+06	0.00637188	7848655	8.61767e+06	9.55235e+06	9639015	9.05651e+06	8.69894e+06	8902191	666578	-1.58052	sp|Q9UID3|VPS51_HUMAN	0
369	sp|Q9P2I0|CPSF2_HUMAN	20000000	19800000	15500000	17700000	17800000	17200000	19900000	12800000	19600000	8987650	21800000	21200000	24200000	24200000	24300000	21900000	23300000	21000000	25400000	24400000	23400000	27300000	26400000	22500000	18500000	24700000	23800000	22200000	25400000	23900000	25300000	23200000	24600000	24300000	25900000	8735042	0.00638659	17750000	19750000	23750000	24900000	23850000	24450000	2.24083e+07	2.93333e+06	-1.58807	sp|Q9P2I0|CPSF2_HUMAN	0
370	sp|Q8IVT2|MISP_HUMAN	151000000	151000000	139000000	136000000	126000000	136000000	131000000	182000000	123000000	169000000	146000000	183000000	156000000	177000000	169000000	185000000	130000000	150000000	169000000	169000000	170000000	170000000	169000000	157000000	171000000	164000000	161000000	171000000	172000000	160000000	165000000	165000000	159000000	164000000	179000000	170000000	0.00641572	137500000	157500000	162500000	169000000	167500000	165000000	1.59833e+08	1.1669e+07	-1.9139	sp|Q8IVT2|MISP_HUMAN	0
371	sp|Q09028-3|RBBP4_HUMAN;sp|Q09028|RBBP4_HUMAN	31900000	32500000	19800000	23300000	21400000	26800000	21600000	31900000	21500000	42100000	31400000	26500000	34200000	31300000	31100000	39700000	21700000	28300000	35500000	33800000	30900000	42200000	40400000	31700000	43100000	31700000	40200000	29500000	30700000	36300000	35200000	32300000	29200000	31600000	30700000	39200000	0.00643185	25050000	28950000	31200000	34650000	34000000	31950000	3.09667e+07	3.5458e+06	-1.66864	sp|Q09028-3|RBBP4_HUMAN;sp|Q09028|RBBP4_HUMAN	0
372	sp|Q8IZ73|RUSD2_HUMAN	10800000	12100000	10800000	10900000	11200000	11400000	11500000	10500000	12500000	11700000	13300000	12900000	11500000	13400000	13200000	11600000	12500000	13200000	14200000	13100000	12800000	12800000	12300000	11800000	13500000	13600000	12900000	11700000	12400000	12700000	10800000	11400000	13900000	13000000	12500000	11200000	0.00644774	11050000	12100000	12850000	12800000	12800000	11950000	1.22583e+07	709519	-1.70303	sp|Q8IZ73|RUSD2_HUMAN	0
373	sp|O15020|SPTN2_HUMAN	11100000	12300000	9189860	12100000	11400000	10600000	11700000	13700000	12000000	14800000	13100000	14400000	13900000	14200000	13700000	14900000	12500000	14600000	14200000	14900000	13700000	15000000	15000000	12900000	13700000	13000000	13900000	13000000	12100000	13200000	13700000	12800000	11400000	13100000	13700000	15000000	0.00645199	11250000	13400000	14050000	14550000	13100000	13400000	1.32917e+07	1.13023e+06	-1.80642	sp|O15020|SPTN2_HUMAN	0
374	sp|Q9NPF5|DMAP1_HUMAN	6.31437e+06	5.84328e+06	5.48333e+06	5.78466e+06	5.94969e+06	5.81497e+06	6785774	5.89856e+06	6.02124e+06	6.71788e+06	6348338	6657443	6276591	6.70788e+06	6.04098e+06	6.25716e+06	6.8298e+06	6.59471e+06	6.08167e+06	6264264	6739420	6302716	6749887	6377088	6720933	6083200	7218081	6.3325e+06	7.17847e+06	7003632	7.49488e+06	6.32973e+06	6.99035e+06	6912786	6.73508e+06	5741183	0.00645627	5829126	6.50289e+06	6.43565e+06	6339902	6.86228e+06	6.82393e+06	6.46563e+06	376549	-1.69036	sp|Q9NPF5|DMAP1_HUMAN	0
375	sp|P07737|PROF1_HUMAN	1430000000	1750000000	1180000000	1400000000	1180000000	1340000000	1040000000	1570000000	1140000000	1900000000	1430000000	1700000000	1640000000	1630000000	1750000000	1780000000	1270000000	1810000000	1810000000	1830000000	1460000000	2280000000	1590000000	1420000000	1670000000	1840000000	1760000000	1700000000	1780000000	1570000000	1750000000	2190000000	1510000000	1790000000	1860000000	1860000000	0.00655471	1370000000	1500000000	1695000000	1700000000	1730000000	1825000000	1.63667e+09	1.68157e+08	-1.58582	sp|P07737|PROF1_HUMAN	0
376	sp|O75792|RNH2A_HUMAN	5282479	3760352	3.08397e+06	2.99265e+06	2.93589e+06	2928098	2.97045e+06	3.92712e+06	3912500	4695749	3.1459e+06	5.34203e+06	6386282	5.89436e+06	5740526	6240263	4242270	5858645	5.42472e+06	5279411	3.71723e+06	6411482	4.51659e+06	5.71154e+06	9482522	4995621	5.86851e+06	4.50139e+06	5.16831e+06	4.95482e+06	5605654	6.48961e+06	4.05208e+06	3.84416e+06	6762215	4.39511e+06	0.00670918	3.03831e+06	3.91981e+06	5.8765e+06	5.35207e+06	5.08196e+06	5.00038e+06	4.7115e+06	1.04063e+06	-1.60786	sp|O75792|RNH2A_HUMAN	0
377	sp|Q9H9L4|KANL2_HUMAN	486036	401130	347440	308152	316265	405923	423090	430701	415823	406831	354448	582285	445150	459618	446264	368913	400361	445263	480726	481314	445675	457574	397720	486364	679052	495411	536926	457617	464955	483617	493175	436963	444287	460277	369744	576543	0.00676647	374285	419456	445206	469150	489514	452282	441649	40505.5	-1.66308	sp|Q9H9L4|KANL2_HUMAN	0
378	sp|Q8WXI9|P66B_HUMAN	26200000	27100000	21100000	26900000	24300000	24800000	28000000	26200000	24300000	26500000	28600000	33800000	31000000	30800000	28900000	32600000	28800000	27000000	30500000	26700000	33100000	28500000	35600000	27200000	30200000	27600000	30800000	29700000	30300000	28100000	27500000	26600000	29600000	31000000	27400000	23400000	0.00679664	25500000	27250000	29850000	29500000	29950000	27450000	28250000	1.80083e+06	-1.52707	sp|Q8WXI9|P66B_HUMAN	0
379	sp|Q9H6E5|STPAP_HUMAN	2.66982e+06	2.90848e+06	2631231	2406686	2.24298e+06	2998047	3630289	3.35983e+06	2707961	2.71936e+06	3.004e+06	1.41745e+06	3558291	3.23401e+06	2.9901e+06	2.52712e+06	3058519	2.89072e+06	4.11724e+06	3.66324e+06	3.46432e+06	2.75708e+06	3.18301e+06	3.38078e+06	3.29811e+06	3343398	3629947	3.19063e+06	3.24935e+06	3.17839e+06	3.4599e+06	2837986	3555923	2.59067e+06	2774028	2.6736e+06	0.0068248	2.65053e+06	2861677	3.02431e+06	3.42255e+06	3.27373e+06	2806007	3.00647e+06	294181	-1.20993	sp|Q9H6E5|STPAP_HUMAN	0
380	sp|P12268|IMDH2_HUMAN	297000000	317000000	197000000	293000000	236000000	263000000	242000000	286000000	266000000	338000000	313000000	353000000	351000000	333000000	300000000	385000000	238000000	350000000	367000000	347000000	299000000	405000000	313000000	309000000	461000000	329000000	357000000	277000000	326000000	347000000	348000000	340000000	310000000	304000000	349000000	332000000	0.0068473	278000000	299500000	341500000	330000000	338000000	336000000	320500000	2.57876e+07	-1.64808	sp|P12268|IMDH2_HUMAN	0
381	sp|P54578|UBP14_HUMAN	149000000	150000000	142000000	144000000	151000000	150000000	156000000	153000000	162000000	154000000	157000000	159000000	158000000	155000000	151000000	144000000	155000000	153000000	162000000	164000000	173000000	154000000	165000000	146000000	153000000	169000000	173000000	156000000	166000000	154000000	172000000	191000000	161000000	164000000	159000000	144000000	0.0068473	149500000	156500000	154000000	163000000	161000000	162500000	157750000	5.37355e+06	-1.5353	sp|P54578|UBP14_HUMAN	0
382	sp|O15212|PFD6_HUMAN	54400000	54200000	48600000	49200000	43300000	47600000	54200000	64800000	44200000	54300000	49100000	54100000	58800000	52900000	53200000	56700000	44100000	53000000	59700000	56500000	53900000	56000000	48500000	58600000	57100000	59700000	54500000	51500000	57900000	56500000	61200000	61800000	56800000	55300000	58800000	58900000	0.0068473	48900000	54150000	53100000	56250000	56800000	58850000	54675000	3.47948e+06	-1.65973	sp|O15212|PFD6_HUMAN	0
383	sp|Q96A54|ADR1_HUMAN	300136	143720	13090.7	143998	131995	152984	420379	3974.41	307935	0	320346	397665	441247	419403	350279	373013	434818	274388	343255	318539	308202	250983	384577	342120	296724	273539	326315	236778	247387	286640	347928	139343	188355	211332	151272	0	0.00687553	143859	314141	396208	330330	280090	169813	272407	97501.2	-1.31842	sp|Q96A54|ADR1_HUMAN	0
384	sp|P11586|C1TC_HUMAN	1230000000	1270000000	1140000000	1200000000	1150000000	1210000000	1250000000	1180000000	1270000000	1290000000	1260000000	1300000000	1300000000	1270000000	1280000000	1300000000	1220000000	1320000000	1290000000	1340000000	1200000000	1360000000	1330000000	1210000000	1320000000	1290000000	1380000000	1210000000	1330000000	1290000000	1300000000	1360000000	1300000000	1280000000	1320000000	1200000000	0.00689193	1205000000	1265000000	1290000000	1310000000	1305000000	1300000000	1.27917e+09	3.96758e+07	-1.86932	sp|P11586|C1TC_HUMAN	0
385	sp|P41223|BUD31_HUMAN	19900000	17600000	14100000	19500000	19100000	21700000	21500000	7069560	25600000	7251680	24200000	24300000	25500000	25500000	24900000	25000000	25000000	23100000	25800000	27300000	25800000	26400000	29300000	19800000	25000000	24400000	26600000	18700000	21800000	20600000	19800000	22800000	19200000	20000000	18100000	7005369	0.00704342	19300000	22850000	25000000	26100000	23100000	19500000	2.26417e+07	2.78611e+06	-1.1994	sp|P41223|BUD31_HUMAN	0
386	sp|Q53HL2|BOREA_HUMAN	979109	938957	788931	1.27902e+06	545969	896152	459830	1.09178e+06	865556	1.85111e+06	1.33469e+06	1.66257e+06	1.40745e+06	1.51774e+06	1.45795e+06	1.1245e+06	1.24846e+06	1915957	1.26519e+06	1.60407e+06	1.23549e+06	1.63363e+06	1.77125e+06	1.64222e+06	1.69202e+06	1612022	1.14946e+06	1.35515e+06	1.7514e+06	1.44212e+06	1.07161e+06	1.55029e+06	1167436	1.3595e+06	1.6546e+06	2.28802e+06	0.00706957	917555	1.21323e+06	1.4327e+06	1.61885e+06	1.52707e+06	1.45489e+06	1.36072e+06	255539	-1.73423	sp|Q53HL2|BOREA_HUMAN	0
387	sp|P36639-2|8ODP_HUMAN;sp|P36639-3|8ODP_HUMAN;sp|P36639-4|8ODP_HUMAN;sp|P36639|8ODP_HUMAN	4.69279e+06	7.11455e+06	4488941	4.4362e+06	4817232	6.41102e+06	5851262	5.91539e+06	6983294	7532850	7150596	5098675	6.58216e+06	7138194	7358332	4905260	4.76154e+06	5998724	6952675	7867830	6219130	7869477	5.40457e+06	6198551	9305196	7640408	9737914	4536092	7.60604e+06	8209034	5934490	9149346	8869920	6119080	7303739	6.93137e+06	0.00707564	4.75501e+06	6.44934e+06	6.29044e+06	6.5859e+06	7924721	7.11755e+06	6.5205e+06	1.04953e+06	-1.68217	sp|P36639-2|8ODP_HUMAN;sp|P36639-3|8ODP_HUMAN;sp|P36639-4|8ODP_HUMAN;sp|P36639|8ODP_HUMAN	0
388	sp|Q9HBL8|NMRL1_HUMAN	2.72522e+06	2985085	2.4552e+06	2.2292e+06	2671027	3152859	3280596	2.80695e+06	3807237	2367287	4292121	4500098	2.97182e+06	3.8967e+06	4144121	4325991	5543431	4.04476e+06	4.17415e+06	3.82635e+06	3.63489e+06	5.29242e+06	4501746	3.52523e+06	4.47566e+06	4.08425e+06	4880218	3.06287e+06	4407948	3.79633e+06	2.84545e+06	5246756	4.0706e+06	3607700	4060349	2306853	0.00707564	2.69812e+06	3.54392e+06	4.09444e+06	4.00025e+06	4.2461e+06	3.83402e+06	3.73614e+06	562530	-1.84527	sp|Q9HBL8|NMRL1_HUMAN	0
389	sp|Q9UPW0-2|FOXJ3_HUMAN;sp|Q9UPW0|FOXJ3_HUMAN	629886	590486	446165	334753	539435	441316	446118	561538	566702	566649	550272	548341	820054	676855	527180	619762	544568	674071	688281	729779	822590	683079	710257	645351	723667	514160	599450	595616	655453	642358	923040	621073	545601	581235	616344	607093	0.00711764	492800	555905	646917	699269	620904	611718	604585	72027.6	-1.55198	sp|Q9UPW0-2|FOXJ3_HUMAN;sp|Q9UPW0|FOXJ3_HUMAN	0
390	sp|Q9H1E5|TMX4_HUMAN	696454	375167	152342	472994	238783	493352	252150	772269	294724	715077	497361	610727	900223	745216	563470	540278	392116	607290	888866	678064	624353	586456	636493	712505	929312	756634	695451	488087	693013	629843	757311	984282	538025	652046	544225	571654	0.0073472	424080	554044	585380	657278	694232	611850	587811	94533.4	-1.73198	sp|Q9H1E5|TMX4_HUMAN	0
391	sp|O60341|KDM1A_HUMAN	66800000	59900000	54700000	57100000	54500000	53200000	64300000	65100000	64600000	56200000	65000000	51200000	68100000	70700000	61100000	58000000	61300000	57500000	72600000	74100000	69200000	65600000	65100000	62600000	63000000	70800000	68800000	61300000	66400000	62100000	69600000	69200000	69900000	69100000	57700000	56900000	0.00746338	55900000	64450000	61200000	67400000	64700000	69150000	63800000	4.73255e+06	-1.66929	sp|O60341|KDM1A_HUMAN	0
392	sp|Q7L8L6|FAKD5_HUMAN	10100000	9995960	7967125	11100000	10000000	12100000	11700000	7949068	11800000	10700000	11900000	9934380	10300000	7.24817e+06	10900000	12700000	11000000	11200000	11000000	13100000	11800000	12200000	13200000	13000000	13400000	11200000	12300000	10400000	14000000	12700000	12700000	12700000	12100000	10800000	12200000	10300000	0.00749396	10050000	11200000	10950000	12600000	12500000	12150000	11575000	1.00933e+06	-1.5109	sp|Q7L8L6|FAKD5_HUMAN	0
393	sp|P35611-2|ADDA_HUMAN;sp|P35611-3|ADDA_HUMAN;sp|P35611-6|ADDA_HUMAN;sp|P35611|ADDA_HUMAN	11000000	10500000	9724164	9577455	9928586	11000000	12300000	10900000	12400000	9426576	11600000	10900000	12000000	11900000	11300000	10600000	10700000	11400000	13200000	10800000	12700000	11900000	11100000	10700000	11800000	11800000	12100000	11100000	11500000	10600000	11200000	9024200	11200000	11200000	10700000	9280510	0.00770107	10214293	11250000	11350000	11500000	11650000	10950000	1.11524e+07	517303	-1.81342	sp|P35611-2|ADDA_HUMAN;sp|P35611-3|ADDA_HUMAN;sp|P35611-6|ADDA_HUMAN;sp|P35611|ADDA_HUMAN	0
394	sp|O15372|EIF3H_HUMAN	83200000	95100000	82700000	78800000	82700000	85000000	92200000	96900000	87800000	107000000	90900000	97200000	95500000	97200000	106000000	90500000	91200000	92500000	98200000	96300000	100000000	92100000	96200000	97600000	93600000	102000000	96000000	91500000	102000000	93000000	100000000	107000000	98200000	91200000	100000000	92200000	0.00810321	82950000	94550000	94000000	96950000	94800000	99100000	93725000	5.60899e+06	-1.92102	sp|O15372|EIF3H_HUMAN	0
395	sp|O14713-2|ITBP1_HUMAN;sp|O14713|ITBP1_HUMAN	44990	101557	40918.5	108902	59796.5	69621.2	165916	19172.1	80586.7	0	155241	197617	183607	124691	126560	164910	181444	91661.4	208568	226471	148645	160956	150784	126061	118910	132855	194259	102767	207308	161319	176654	126014	165969	170854	174194	0	0.00818791	64708.8	117914	145735	155870	147087	168412	133288	37492.5	-1.82914	sp|O14713-2|ITBP1_HUMAN;sp|O14713|ITBP1_HUMAN	0
396	sp|Q9NWT6|HIF1N_HUMAN	5.35252e+06	4879477	4784561	3178117	2906382	3.36755e+06	5138554	6.117e+06	4.52182e+06	5401641	5206004	4.92692e+06	6354417	5447402	4.64449e+06	4.5978e+06	4928212	3.144e+06	5.29163e+06	4.38822e+06	4.47651e+06	6.11621e+06	5567807	5573161	5.81016e+06	5.63222e+06	5752079	6215374	5932546	4571904	5.63824e+06	6.15269e+06	5.58749e+06	6.23904e+06	5.76094e+06	4.68716e+06	0.00848309	4.07605e+06	5172279	4.78635e+06	5.42972e+06	5.78112e+06	5699589	5.15752e+06	642551	-1.68308	sp|Q9NWT6|HIF1N_HUMAN	0
397	sp|Q9BZE4|NOG1_HUMAN	132000000	150000000	138000000	140000000	144000000	156000000	160000000	149000000	169000000	154000000	180000000	168000000	161000000	162000000	169000000	155000000	172000000	165000000	160000000	163000000	164000000	171000000	156000000	167000000	143000000	181000000	184000000	170000000	174000000	169000000	176000000	186000000	182000000	173000000	171000000	132000000	0.00849207	142000000	164000000	163500000	163500000	172000000	174500000	163250000	1.14488e+07	-1.85609	sp|Q9BZE4|NOG1_HUMAN	0
398	sp|Q86T24|KAISO_HUMAN	201125	300824	154666	116222	143478	167157	301242	277146	182297	188000	140399	218550	384743	407981	338678	390283	272705	332714	285597	306336	353608	405554	385484	270247	331148	259080	260630	230896	223136	247552	274398	207574	280122	237548	366670	251390	0.00879467	160911	203275	361710	329972	253316	262894	262013	75241	-1.34371	sp|Q86T24|KAISO_HUMAN	0
399	sp|Q01664|TFAP4_HUMAN	3.3697e+06	3075424	2.1854e+06	2.15101e+06	2287410	2.00989e+06	3702458	3.82879e+06	2658095	3451749	3.07106e+06	3115146	4.00665e+06	3.30444e+06	3099677	2.88023e+06	3.0162e+06	3.68949e+06	3.81547e+06	3.5422e+06	3.69503e+06	2.87841e+06	3771498	3.52385e+06	3.69662e+06	3.50884e+06	3.82374e+06	2.89769e+06	3.34221e+06	3442937	4229263	2.64308e+06	2.83234e+06	2989705	2913221	3.73159e+06	0.00887421	2.23641e+06	3.28345e+06	3.20206e+06	3.61862e+06	3.47589e+06	2951463	3.12798e+06	493454	-1.8068	sp|Q01664|TFAP4_HUMAN	0
400	sp|Q9Y3B4|SF3B6_HUMAN	59200000	54300000	51800000	53800000	51400000	54100000	57700000	61300000	54600000	79900000	60000000	56700000	58600000	63700000	63400000	63500000	53900000	61000000	68400000	65900000	60300000	74800000	59700000	65200000	63800000	64300000	65200000	60500000	62300000	63600000	58900000	66000000	68400000	59200000	66300000	72500000	0.00891355	53950000	58850000	62200000	65550000	63700000	66150000	6.17333e+07	4.62717e+06	-1.6821	sp|Q9Y3B4|SF3B6_HUMAN	0
401	sp|Q8NC60|NOA1_HUMAN	2283452	1.66226e+06	1.39102e+06	2.09931e+06	1.96562e+06	2.01676e+06	2.45266e+06	2.1785e+06	2.66446e+06	2.16481e+06	2475164	2.03096e+06	2.49328e+06	2.47018e+06	2461636	2935615	2.26996e+06	2.28002e+06	2.73671e+06	2.13721e+06	2664356	2246272	2.58959e+06	2.21671e+06	2983823	2.29031e+06	2.83537e+06	2129657	2300704	2.94425e+06	3145104	3.85277e+06	2.42919e+06	2.50465e+06	2.32018e+06	2.1454e+06	0.00891355	1.99119e+06	2.31558e+06	2.46591e+06	2.41793e+06	2.56804e+06	2466920	2.37093e+06	203253	-1.8683	sp|Q8NC60|NOA1_HUMAN	0
402	sp|Q96D46|NMD3_HUMAN	43400000	37800000	42900000	45200000	41100000	41500000	50900000	33800000	58500000	30000000	52600000	47400000	56200000	54000000	53000000	46500000	51600000	50000000	56500000	59300000	57500000	59700000	58800000	56000000	36100000	57600000	62100000	55600000	53500000	57000000	57000000	60300000	54800000	55600000	52500000	21200000	0.00905315	42200000	49150000	52300000	58150000	56300000	55200000	5.22167e+07	5.83992e+06	-1.71521	sp|Q96D46|NMD3_HUMAN	0
403	sp|Q92917|GPKOW_HUMAN	67400000	72200000	54500000	64100000	56200000	55200000	62600000	67200000	53400000	58800000	62200000	70600000	69100000	79900000	73400000	71700000	58100000	71600000	79300000	75900000	75600000	72100000	67700000	62800000	90800000	75300000	66800000	67700000	68300000	59600000	70200000	75300000	71600000	74200000	73500000	70800000	0.00911319	60150000	62400000	71650000	73850000	68000000	72550000	68100000	5.6775e+06	-1.40026	sp|Q92917|GPKOW_HUMAN	0
404	sp|Q9UKZ1|CNO11_HUMAN	3.21916e+06	3.20864e+06	2.01991e+06	3156084	2.63695e+06	3.53421e+06	2.14312e+06	4072870	2.51058e+06	4790811	3.53419e+06	3559290	3.52786e+06	3837333	3352998	4466952	3.32533e+06	3861951	4983117	4.20175e+06	3.48245e+06	4.88108e+06	3927835	3.49542e+06	5.17913e+06	3.73019e+06	3.76129e+06	3931467	3.67797e+06	3777175	3.19985e+06	5116445	3.35898e+06	4.01054e+06	3.95382e+06	5.2427e+06	0.00915804	3.18236e+06	3.54674e+06	3.6826e+06	4.06479e+06	3.76923e+06	3.98218e+06	3.70465e+06	319094	-1.63679	sp|Q9UKZ1|CNO11_HUMAN	0
405	sp|Q03468|ERCC6_HUMAN	6.09149e+06	4677110	5403635	4085592	4596378	5.36383e+06	5.37832e+06	3424350	5782134	1.82374e+06	5638308	5754434	7.25208e+06	5.90279e+06	5.88719e+06	6123687	6938942	5859743	5.93289e+06	5.6249e+06	6558276	4899752	6.72969e+06	6.57567e+06	5.67457e+06	6019720	6158386	6078712	4965974	5967370	5.62822e+06	5.2335e+06	5.10479e+06	4273722	4.18867e+06	1.20653e+06	0.00942052	5.02047e+06	5.50831e+06	6.01324e+06	6.24558e+06	5993545	4.68926e+06	5.5784e+06	618601	-0.901923	sp|Q03468|ERCC6_HUMAN	0
406	sp|Q9NPA3|M1IP1_HUMAN	6.58244e+06	6880090	6724902	5849211	4962085	5.43089e+06	6812190	7812149	6992721	7.70075e+06	7.42146e+06	7.7237e+06	6.67927e+06	6.81698e+06	7.18142e+06	7737037	7.54887e+06	7.51839e+06	7.96059e+06	8.36361e+06	7.92759e+06	7642490	6078168	7.55126e+06	7590570	8.02718e+06	7.99675e+06	6.02561e+06	7.04258e+06	7.07403e+06	8663242	8.04736e+06	7.22818e+06	7.81242e+06	7.55521e+06	8492883	0.00945872	6.21583e+06	7561107	7.34991e+06	7.78504e+06	7.3323e+06	7929890	7.36235e+06	609237	-1.88189	sp|Q9NPA3|M1IP1_HUMAN	0
407	sp|Q96B01-2|R51A1_HUMAN;sp|Q96B01|R51A1_HUMAN	1.45213e+06	1.52198e+06	1.60291e+06	1.62942e+06	1.09697e+06	1.34944e+06	1.94514e+06	828922	2.19509e+06	57794.9	1.91224e+06	2.19806e+06	1.88564e+06	2677557	2.47661e+06	2.21663e+06	2249882	2.31281e+06	2563669	2.20688e+06	2.61882e+06	2815175	2.72984e+06	2.11126e+06	1284586	2.72442e+06	2.16672e+06	2.8502e+06	2997433	1.94983e+06	2.55195e+06	2600080	2.31088e+06	2.59866e+06	2.33191e+06	3860.78	0.00963066	1.48705e+06	1.92869e+06	2.28134e+06	2.59125e+06	2.44557e+06	2.44193e+06	2.19597e+06	414808	-1.70903	sp|Q96B01-2|R51A1_HUMAN;sp|Q96B01|R51A1_HUMAN	0
408	sp|P10909-2|CLUS_HUMAN;sp|P10909-4|CLUS_HUMAN;sp|P10909-5|CLUS_HUMAN;sp|P10909|CLUS_HUMAN	53800000	54300000	47900000	43500000	48900000	45900000	65600000	68200000	66600000	62900000	61700000	59400000	71300000	68600000	68000000	69000000	58900000	63300000	62800000	67200000	64100000	65100000	73700000	60700000	62100000	61500000	64300000	63200000	65600000	56200000	65800000	77300000	56100000	55300000	64600000	53300000	0.0096751	48400000	64250000	68300000	64600000	62650000	60350000	61425000	6.89396e+06	-1.88933	sp|P10909-2|CLUS_HUMAN;sp|P10909-4|CLUS_HUMAN;sp|P10909-5|CLUS_HUMAN;sp|P10909|CLUS_HUMAN	0
409	sp|Q9GZS3|WDR61_HUMAN	51600000	59600000	50700000	53000000	47500000	50500000	48100000	53900000	51400000	60900000	55100000	60100000	58400000	54900000	53200000	66200000	57100000	56300000	57500000	59300000	56200000	70300000	61000000	51200000	64600000	57600000	59000000	61600000	61500000	52600000	58400000	55800000	59600000	58200000	61900000	59100000	0.00977311	51150000	54500000	56700000	58400000	60250000	58750000	56625000	3.32577e+06	-1.64624	sp|Q9GZS3|WDR61_HUMAN	0
410	sp|Q15910-3|EZH2_HUMAN;sp|Q15910|EZH2_HUMAN	6.28522e+06	7.04595e+06	4.96734e+06	9065954	7456637	7085793	7891127	2.86452e+06	10300000	1.95738e+06	9393901	11800000	6470089	11900000	9713689	10700000	12200000	10200000	10000000	9593018	9846295	12400000	12200000	9289278	9179630	8.27926e+06	10700000	9172008	11500000	8925819	7.33913e+06	8778854	7.69353e+06	9481135	9057196	3.7959e+06	0.00993004	7.06587e+06	8642514	10450000	9.92315e+06	9175819	8.23619e+06	8.91559e+06	1.21613e+06	-1.52098	sp|Q15910-3|EZH2_HUMAN;sp|Q15910|EZH2_HUMAN	0
411	sp|P14406|CX7A2_HUMAN	70700000	60900000	67000000	61400000	71300000	68000000	59400000	67400000	67600000	73600000	63600000	63300000	64100000	60700000	60900000	57000000	62500000	61800000	53700000	57000000	54200000	54000000	50200000	55600000	46000000	41800000	48500000	45000000	44000000	43500000	46300000	40100000	37000000	39200000	40800000	35100000	0	67500000	65500000	61350000	54100000	44500000	39650000	5.54333e+07	1.14226e+07	1.05639	sp|P14406|CX7A2_HUMAN	0
412	sp|Q9BW92|SYTM_HUMAN	60000000	54000000	55500000	59900000	57000000	60600000	55400000	57000000	53600000	54600000	58200000	54000000	54600000	55400000	50300000	54400000	54800000	56000000	50400000	48700000	50300000	52400000	54500000	50500000	48000000	44500000	46200000	44600000	46700000	48900000	40900000	43700000	46200000	45600000	45600000	43600000	3.95807e-13	58450000	55000000	54700000	50450000	46450000	44650000	5.16167e+07	5.371e+06	1.27226	sp|Q9BW92|SYTM_HUMAN	0
413	sp|Q9H3M7|TXNIP_HUMAN	25000000	24500000	26400000	22600000	25700000	28000000	17900000	21000000	21800000	19300000	21400000	20000000	14400000	13000000	15400000	15900000	14300000	15700000	10800000	10900000	11700000	11100000	11700000	12300000	11000000	11900000	13300000	12200000	12300000	12900000	12500000	19200000	12800000	14000000	14500000	13200000	6.22714e-13	25350000	20500000	14900000	11400000	12250000	13600000	1.63333e+07	5.46257e+06	1.65063	sp|Q9H3M7|TXNIP_HUMAN	0
414	sp|P00403|COX2_HUMAN	257000000	222000000	238000000	211000000	209000000	221000000	207000000	276000000	230000000	246000000	205000000	207000000	237000000	192000000	178000000	191000000	162000000	171000000	162000000	156000000	167000000	151000000	140000000	157000000	134000000	124000000	128000000	137000000	116000000	128000000	124000000	102000000	101000000	115000000	106000000	125000000	1.86732e-12	221500000	218500000	184500000	156500000	128000000	110500000	1.69917e+08	4.62627e+07	1.11501	sp|P00403|COX2_HUMAN	0
415	sp|P00414|COX3_HUMAN	968273	963326	1.08897e+06	970239	1.13958e+06	942135	941491	959849	945612	1.14871e+06	1.01169e+06	1195425	755728	763926	919335	861794	995320	904344	582725	714211	832289	793748	710471	766514	507592	658571	822861	687856	708665	727343	467482	440010	511995	615044	609617	513532	1.03816e-09	969256	985771	883069	740362	698261	512763	798247	182457	0.937256	sp|P00414|COX3_HUMAN	0
416	sp|Q53EL6-2|PDCD4_HUMAN;sp|Q53EL6|PDCD4_HUMAN	226000000	228000000	227000000	226000000	224000000	242000000	232000000	195000000	230000000	189000000	212000000	205000000	192000000	219000000	214000000	206000000	211000000	218000000	198000000	200000000	208000000	186000000	182000000	183000000	154000000	178000000	180000000	182000000	176000000	164000000	185000000	195000000	193000000	192000000	191000000	166000000	3.4247e-08	226500000	208500000	212500000	192000000	177000000	191500000	2.01333e+08	1.78064e+07	1.41335	sp|Q53EL6-2|PDCD4_HUMAN;sp|Q53EL6|PDCD4_HUMAN	0
417	sp|O00458|IFRD1_HUMAN	530313	927170	1.33937e+06	929978	1.15345e+06	1.2095e+06	285135	469483	457159	549159	182029	550924	0	129766	186031	0	227626	283282	88581	40856.3	75628.8	9974.13	59858.3	42669	0	139252	0	62792.5	59776.7	87331.9	142959	25390.9	108387	40142.9	0	142105	4.92412e-08	1.04171e+06	463321	157898	51263.7	61284.6	74264.9	308291	391511	1.87331	sp|O00458|IFRD1_HUMAN	0
418	sp|P01891|1A68_HUMAN	195000000	147000000	160000000	144000000	125000000	142000000	139000000	132000000	124000000	143000000	105000000	164000000	85700000	101000000	102000000	111000000	80700000	108000000	86900000	97100000	104000000	86500000	86000000	98700000	70100000	102000000	86000000	102000000	81100000	110000000	82000000	98400000	88200000	99600000	86600000	89200000	6.3199e-07	145500000	135500000	101500000	92000000	94000000	88700000	1.09533e+08	2.45566e+07	1.46464	sp|P01891|1A68_HUMAN	0
419	sp|Q9H1E3|NUCKS_HUMAN	82600000	76900000	83900000	74100000	78200000	79900000	72100000	77500000	83500000	78900000	72300000	82000000	69200000	61500000	61600000	64800000	69300000	64600000	58100000	56100000	57900000	46700000	47600000	55800000	63400000	60600000	71900000	67400000	62200000	66200000	74500000	64000000	64900000	67700000	64100000	67900000	1.06164e-06	79050000	78200000	64700000	55950000	64800000	66300000	6.81667e+07	8.89043e+06	1.22416	sp|Q9H1E3|NUCKS_HUMAN	0
420	sp|P20742|PZP_HUMAN	10600000	7844857	7727184	9808148	15800000	9755894	2375151	892850	2.64518e+06	497818	2.22983e+06	1.78741e+06	2219734	1.49175e+06	1666430	1204450	1.07577e+06	908265	883567	1.00907e+06	948084	524316	576379	291760	104458	372019	459176	513667	414006	493073	480296	358252	389081	335400	365410	87572.5	6.07124e-06	9782021	2.00862e+06	1.3481e+06	729973	436591	361831	2.44452e+06	3.64802e+06	2.01137	sp|P20742|PZP_HUMAN	0
421	sp|Q04695|K1C17_HUMAN	2260000000	2300000000	2410000000	2210000000	2340000000	2320000000	2220000000	2240000000	2310000000	2170000000	2200000000	2550000000	2200000000	2210000000	2100000000	2260000000	2290000000	2160000000	2040000000	2200000000	2190000000	2020000000	2260000000	2150000000	2220000000	2080000000	2150000000	2150000000	2000000000	1960000000	2070000000	2090000000	1950000000	1950000000	2000000000	1730000000	7.12684e-06	2310000000	2230000000	2205000000	2170000000	2115000000	1975000000	2167500000	1.14401e+08	1.24562	sp|Q04695|K1C17_HUMAN	0
422	sp|O75381-2|PEX14_HUMAN;sp|O75381|PEX14_HUMAN	9292371	8772587	9383628	8204715	8990467	9080464	8056966	10400000	8.11629e+06	9435326	9085191	9489783	8.09222e+06	7706714	7.8447e+06	8.38117e+06	7.96918e+06	7179310	8.01745e+06	7.69244e+06	8.13815e+06	7.31985e+06	7153052	7842845	8.05848e+06	7555942	7137267	7094388	7001278	8.03277e+06	8.16034e+06	6379109	6613302	6769899	6195055	7630933	8.09639e-06	9.03547e+06	9.26026e+06	7906943	7.76764e+06	7.3466e+06	6.6916e+06	8.00142e+06	986095	1.04863	sp|O75381-2|PEX14_HUMAN;sp|O75381|PEX14_HUMAN	0
423	sp|P01024|CO3_HUMAN	8422028	8912872	9210548	8751079	10700000	8587380	6837823	5091835	7179257	4215823	6952210	7244298	7.14806e+06	8399923	7.45405e+06	6.74624e+06	7283451	7.34478e+06	6530016	6.36368e+06	6.74738e+06	7362826	6.85142e+06	6473565	5180228	5.69652e+06	6.57806e+06	5672346	4.60598e+06	4.95773e+06	5020552	5.45307e+06	4.26226e+06	5122379	5618641	3.37244e+06	9.19653e-06	8.83198e+06	6.89502e+06	7.31412e+06	6.6387e+06	5426287	5.07147e+06	6.69626e+06	1.35931e+06	1.57118	sp|P01024|CO3_HUMAN	0
424	sp|Q9H7H0-2|MET17_HUMAN;sp|Q9H7H0-3|MET17_HUMAN;sp|Q9H7H0|MET17_HUMAN	483126	546680	470210	579043	534019	629876	396177	486811	645880	442287	491376	502962	299233	327065	414309	377452	406669	547481	376499	198765	270744	402479	406476	380385	319666	308023	291306	394642	406492	300442	341935	271398	341088	227680	423420	304936	9.39733e-06	540350	489093	392061	378442	313844	323012	406134	90871	1.47699	sp|Q9H7H0-2|MET17_HUMAN;sp|Q9H7H0-3|MET17_HUMAN;sp|Q9H7H0|MET17_HUMAN	0
425	sp|P09012|SNRPA_HUMAN	113000000	122000000	113000000	110000000	107000000	109000000	99300000	109000000	95400000	103000000	91800000	113000000	100000000	93900000	102000000	82200000	83200000	101000000	93100000	81800000	99400000	88200000	80900000	87700000	78400000	96700000	84500000	85100000	86600000	88200000	110000000	80400000	97900000	88100000	81700000	92100000	1.05246e-05	111500000	101150000	96950000	87950000	85850000	90100000	9.55833e+07	9.68781e+06	1.64296	sp|P09012|SNRPA_HUMAN	0
426	sp|O60669|MOT2_HUMAN	1.76751e+06	1.79816e+06	2.30791e+06	2.00723e+06	2.2277e+06	1.75817e+06	1.89655e+06	2.43889e+06	1.69216e+06	2527298	1.91441e+06	1.78893e+06	1866476	1.41204e+06	2.18166e+06	1.60579e+06	2000979	1672914	1.5906e+06	1.68543e+06	1.59666e+06	1.23038e+06	1.59602e+06	1.57091e+06	1.37478e+06	1.36427e+06	1.43906e+06	1.70988e+06	1.20811e+06	1.24207e+06	1.29476e+06	1.39635e+06	1.23919e+06	955775	1.34699e+06	1.87415e+06	3.02443e-05	1.90269e+06	1.90548e+06	1769695	1.59331e+06	1.36953e+06	1.32088e+06	1.6436e+06	258227	1.00337	sp|O60669|MOT2_HUMAN	0
427	sp|P02042|HBD_HUMAN;sp|P02100|HBE_HUMAN;sp|P68871|HBB_HUMAN;sp|P69891|HBG1_HUMAN;sp|P69892|HBG2_HUMAN	11500000	13800000	12800000	10700000	18100000	12000000	1.76038e+06	5.13158e+06	1.3896e+06	4254526	1509234	2.95798e+06	2.67173e+06	2.6829e+06	1.16076e+06	2.54339e+06	816352	1.23851e+06	1.57348e+06	1457194	3.19356e+06	3.11065e+06	2.12193e+06	1.12695e+06	1.80772e+06	2.67066e+06	1.47571e+06	2374146	1444053	1692345	2.97547e+06	2.44201e+06	1.74578e+06	3.95031e+06	2.70094e+06	2.48349e+06	3.47581e-05	12400000	2.35918e+06	1.89095e+06	1.8477e+06	1.75003e+06	2.59221e+06	3.80668e+06	4.22262e+06	2.03507	sp|P02042|HBD_HUMAN;sp|P02100|HBE_HUMAN;sp|P68871|HBB_HUMAN;sp|P69891|HBG1_HUMAN;sp|P69892|HBG2_HUMAN	0
428	sp|O15119-2|TBX3_HUMAN;sp|O15119-3|TBX3_HUMAN;sp|O15119|TBX3_HUMAN	1683959	2.31087e+06	1.66257e+06	1.77201e+06	1.6866e+06	1.65183e+06	1.42806e+06	1.68461e+06	1.70193e+06	1925632	1.56847e+06	2.13096e+06	1.41499e+06	1.39654e+06	2.26764e+06	1.48823e+06	1.58395e+06	1.44829e+06	1.46178e+06	1.11437e+06	1.11412e+06	1.45913e+06	1.25337e+06	1.39018e+06	1.5099e+06	1.04507e+06	1.16669e+06	1.21709e+06	1.53977e+06	1.12985e+06	1.22701e+06	1.10239e+06	1.27184e+06	914632	1.35565e+06	1.24967e+06	3.47581e-05	1.68528e+06	1.69327e+06	1.46826e+06	1321774	1.19189e+06	1.23834e+06	1.43314e+06	219557	1.14842	sp|O15119-2|TBX3_HUMAN;sp|O15119-3|TBX3_HUMAN;sp|O15119|TBX3_HUMAN	0
429	sp|P02788-2|TRFL_HUMAN;sp|P02788|TRFL_HUMAN	343000000	356000000	295000000	337000000	292000000	352000000	8605427	5.35826e+06	8.0339e+06	7351953	6845007	9555358	9232549	7980425	7794607	9261827	3.67229e+06	8715759	4.04774e+06	7794018	7.39768e+06	6.67719e+06	8308185	7389884	3.24159e+06	6454243	3.57837e+06	7.72729e+06	4.4256e+06	7052239	6.06863e+06	4.6835e+06	4.30742e+06	6.85553e+06	5069317	9147923	3.6827e-05	340000000	7.69292e+06	8348092	7.39378e+06	5.43992e+06	5.56897e+06	62407282	1.35997e+08	2.04117	sp|P02788-2|TRFL_HUMAN;sp|P02788|TRFL_HUMAN	0
430	sp|P82970|HMGN5_HUMAN	46300000	40800000	44800000	42400000	43400000	42000000	43000000	41500000	43200000	40700000	40300000	49100000	44700000	42500000	38900000	37100000	43100000	41900000	33500000	34100000	38100000	39000000	32800000	39200000	37600000	35100000	40600000	38400000	38400000	36600000	38300000	35800000	35600000	39100000	38000000	33800000	4.25948e-05	42900000	42250000	42200000	36100000	38000000	36900000	39725000	3.05545e+06	1.03913	sp|P82970|HMGN5_HUMAN	0
431	sp|O43166-2|SI1L1_HUMAN;sp|O43166-3|SI1L1_HUMAN	578812	493716	656440	439987	535720	558521	521854	638482	693640	873075	442630	572354	461816	386907	630352	436677	582774	462963	227201	293053	376365	288778	317243	356620	334714	218791	506090	278599	310274	335895	249092	340507	350375	153679	323164	496456	4.68811e-05	547120	605418	462390	305148	322494	331835	429068	128308	0.920075	sp|O43166-2|SI1L1_HUMAN;sp|O43166-3|SI1L1_HUMAN	0
432	sp|B0I1T2|MYO1G_HUMAN	98400000	94100000	97800000	99600000	94800000	97900000	85900000	88600000	83800000	91400000	89100000	96800000	79800000	89600000	91300000	94800000	93100000	93100000	80800000	89600000	84600000	85800000	84500000	91800000	74700000	86100000	80700000	83200000	83100000	82100000	76600000	97900000	75200000	81200000	82500000	69500000	5.52965e-05	97850000	88850000	92200000	85200000	82600000	78900000	87600000	6.84449e+06	1.49756	sp|B0I1T2|MYO1G_HUMAN	0
433	sp|P02771|FETA_HUMAN	9939943	12100000	8590392	9406917	14200000	11800000	474858	311029	407938	0	0	223573	456169	0	0	0	238364	0	397529	296258	0	0	332530	242295	0	316768	0	289240	152157	205734	0	463238	409579	252858	192607	0	6.28504e-05	1.087e+07	267301	0	269277	178945	222733	1.96804e+06	4.36217e+06	2.04071	sp|P02771|FETA_HUMAN	0
434	sp|P02768|ALBU_HUMAN	1780000000	2560000000	2050000000	2030000000	3280000000	2390000000	8162919	7926583	8961479	15200000	18600000	10900000	6.91775e+06	10500000	8166611	8057853	8822755	13400000	7081197	17700000	12000000	10200000	56100000	14500000	7.20595e+06	6.69436e+06	14200000	8727682	5.34139e+06	17700000	8835993	6.20265e+06	7434317	10800000	10300000	6384451	8.27859e-05	2220000000	9.93074e+06	8494683	13250000	7.96682e+06	8135155	3.77963e+08	9.02412e+08	2.04124	sp|P02768|ALBU_HUMAN	0
435	sp|P80723|BASP1_HUMAN	1530000000	1350000000	1540000000	1310000000	1420000000	1480000000	1370000000	1580000000	1240000000	1620000000	1370000000	1670000000	1430000000	1320000000	1240000000	1250000000	1260000000	1300000000	1240000000	1170000000	1300000000	1160000000	1170000000	1340000000	1240000000	1140000000	1190000000	1290000000	1170000000	1270000000	1370000000	1110000000	1120000000	1230000000	1200000000	1210000000	8.53862e-05	1450000000	1475000000	1280000000	1205000000	1215000000	1205000000	1305000000	1.25419e+08	1.15612	sp|P80723|BASP1_HUMAN	0
436	sp|Q96RQ3|MCCA_HUMAN	5.0907e+06	5923063	6.17851e+06	6497073	5.98606e+06	6382420	6282288	4690153	6.27397e+06	4756900	5913649	6.05486e+06	5641973	4997701	5650679	5826441	5.82248e+06	5414982	5.09017e+06	5.30673e+06	4810171	4561302	5.45356e+06	4.8068e+06	4085626	4767018	5188941	3.82176e+06	5169093	5459015	5477185	5.04482e+06	4.18227e+06	4.03391e+06	4541450	2.65199e+06	0.000108502	6082289	5.98425e+06	5646326	4.95017e+06	4.96806e+06	4.36186e+06	5.33216e+06	679204	1.10442	sp|Q96RQ3|MCCA_HUMAN	0
437	sp|Q9HA77|SYCM_HUMAN	39000000	39500000	38600000	40000000	36200000	35700000	38600000	37000000	37900000	38600000	36400000	42600000	40500000	35700000	34400000	37000000	38000000	37200000	37700000	35400000	39500000	30800000	37200000	32500000	27900000	38400000	34800000	32000000	32300000	29600000	31300000	32000000	30600000	34700000	35600000	30500000	0.000111321	38800000	38250000	37100000	36300000	32150000	31650000	3.57083e+07	3.08017e+06	1.00373	sp|Q9HA77|SYCM_HUMAN	0
438	sp|P02647|APOA1_HUMAN	1.79811e+06	2.75338e+06	3.19302e+06	1.26781e+06	3202334	2.5369e+06	503571	151095	352810	64574.2	329179	44702.9	186630	388494	378255	161794	128199	194967	353870	336563	197546	410487	152007	0	244610	0	305376	154455	135930	0	317596	206631	154263	285312	220721	122089	0.000118609	2.64514e+06	240137	190799	267054	145193	213676	617000	994461	2.03944	sp|P02647|APOA1_HUMAN	0
439	sp|O75116|ROCK2_HUMAN	426000000	529000000	628000000	498000000	915000000	584000000	49000000	58500000	43800000	59500000	55800000	53900000	57800000	61400000	49900000	58500000	56000000	53900000	50900000	62500000	50300000	57100000	60200000	50400000	57000000	55200000	58000000	56100000	56400000	52300000	53000000	49400000	44600000	53000000	53200000	39300000	0.000150143	556500000	54850000	56900000	54000000	56250000	51200000	1.38283e+08	2.04893e+08	2.04114	sp|O75116|ROCK2_HUMAN	0
440	sp|P02765|FETUA_HUMAN	384000000	546000000	638000000	459000000	918000000	516000000	8472537	2.14861e+06	10500000	506594	8942723	8018508	4289225	12900000	4157885	3.949e+06	5333693	6495470	4.76149e+06	6.48336e+06	9475262	7005944	11200000	3.20134e+06	2.79701e+06	5983548	10800000	9085649	5323856	6174537	7556183	4892879	6483579	7964582	6933225	0	0.000157491	531000000	8.24552e+06	4811459	6.74465e+06	6.07904e+06	6708402	9.39315e+07	2.14122e+08	2.04121	sp|P02765|FETUA_HUMAN	0
441	sp|P27105|STOM_HUMAN	305000000	268000000	274000000	267000000	254000000	258000000	263000000	317000000	232000000	305000000	251000000	293000000	309000000	242000000	226000000	270000000	214000000	250000000	251000000	247000000	228000000	215000000	222000000	236000000	203000000	246000000	223000000	232000000	196000000	215000000	261000000	239000000	185000000	215000000	208000000	192000000	0.000159198	267500000	278000000	246000000	232000000	219000000	211500000	2.42333e+08	2.65361e+07	0.948392	sp|P27105|STOM_HUMAN	0
442	sp|Q5SW79|CE170_HUMAN	3.20846e+06	2.79223e+06	2.92893e+06	2.37085e+06	2.64751e+06	3.0739e+06	2.68084e+06	3.42238e+06	2.40212e+06	2813483	2.53648e+06	2.77867e+06	2.84646e+06	2.34625e+06	2.8098e+06	3006706	2.48618e+06	2.60881e+06	2.23017e+06	2.77048e+06	1.92782e+06	2048294	2274248	2.17268e+06	2398393	2.19627e+06	2.27249e+06	2.01727e+06	2.18195e+06	2.17494e+06	2.35055e+06	2.3102e+06	2.20505e+06	2.12972e+06	2.34978e+06	2.88918e+06	0.000163169	2860576	2.72976e+06	2.70931e+06	2.20142e+06	2.18911e+06	2.32999e+06	2.50336e+06	297069	1.20247	sp|Q5SW79|CE170_HUMAN	0
443	sp|P02774-2|VTDB_HUMAN;sp|P02774-3|VTDB_HUMAN;sp|P02774|VTDB_HUMAN	4232817	6125830	6.57902e+06	4.1497e+06	9488304	6.12815e+06	24320.2	10949.8	0	42883.9	0	0	17170.5	67469.5	0	0	31551.2	18876.3	64711.6	48264.9	66947.6	53848.4	54927.9	22883.1	0	90706	31078.7	71554.5	10251.2	82970.4	37518.1	86233.8	10377.6	25497.5	0	5775.49	0.000164057	6.12699e+06	5474.88	18023.4	54388.1	51316.6	17937.5	1.04569e+06	2.4894e+06	2.04118	sp|P02774-2|VTDB_HUMAN;sp|P02774-3|VTDB_HUMAN;sp|P02774|VTDB_HUMAN	0
444	sp|P19823|ITIH2_HUMAN	4.05009e+06	3.93555e+06	6992965	3179525	7.59308e+06	5059620	6657.73	206054	134593	146148	92795	0	0	159468	141466	0	147460	0	76998.2	74808.5	69389.4	187791	22103.2	0	41660.8	156356	14920.7	33995.5	28272.5	162952	89575.4	141562	157996	290601	51880.5	40323.4	0.000168196	4.55486e+06	113694	70732.8	72099	37828.2	115569	827463	1.82628e+06	2.04098	sp|P19823|ITIH2_HUMAN	0
445	sp|Q76FK4-4|NOL8_HUMAN;sp|Q76FK4|NOL8_HUMAN	55900000	78500000	50700000	65100000	107000000	66000000	10900000	6980381	11000000	5.72659e+06	10800000	11400000	12900000	11300000	11300000	11200000	13000000	11600000	13500000	14100000	12500000	8.0793e+06	12200000	7555870	13600000	9749855	10600000	7045492	8366085	7.71604e+06	12800000	10900000	14700000	10600000	8440575	8895027	0.000185218	65550000	10850000	11450000	12350000	9057970	10750000	2.00013e+07	2.23403e+07	2.03886	sp|Q76FK4-4|NOL8_HUMAN;sp|Q76FK4|NOL8_HUMAN	0
446	sp|Q8IY17-2|PLPL6_HUMAN;sp|Q8IY17-3|PLPL6_HUMAN;sp|Q8IY17-4|PLPL6_HUMAN;sp|Q8IY17|PLPL6_HUMAN	19700000	21100000	21600000	17900000	18600000	20000000	19500000	18600000	16400000	16200000	17800000	15900000	20200000	20700000	18300000	16600000	19700000	19300000	18500000	18600000	17900000	18300000	17700000	18500000	15500000	17900000	15300000	14100000	15500000	16600000	15500000	18500000	14200000	14400000	17000000	14700000	0.000271156	19850000	17100000	19500000	18400000	15500000	15100000	17575000	2.01091e+06	1.13133	sp|Q8IY17-2|PLPL6_HUMAN;sp|Q8IY17-3|PLPL6_HUMAN;sp|Q8IY17-4|PLPL6_HUMAN;sp|Q8IY17|PLPL6_HUMAN	0
447	sp|P35250|RFC2_HUMAN	75900000	79000000	73200000	78600000	73400000	75800000	73200000	71400000	74000000	72800000	70800000	74100000	73900000	72700000	72100000	72300000	76800000	73000000	75600000	75500000	73000000	67500000	73400000	72800000	62800000	68800000	67600000	74200000	71500000	67100000	73500000	63800000	66100000	71600000	66100000	70100000	0.00033928	75850000	73000000	72850000	73200000	68200000	68100000	7.18667e+07	3.08313e+06	1.29198	sp|P35250|RFC2_HUMAN	0
448	sp|P17693|HLAG_HUMAN	22500000	22600000	23900000	19400000	20300000	19100000	19000000	21500000	20100000	24500000	17400000	16000000	20900000	15100000	17000000	22900000	20000000	15500000	17300000	17400000	17500000	16600000	19400000	15800000	17800000	16600000	20400000	17900000	14000000	16600000	17300000	14400000	15200000	15800000	13200000	14000000	0.000357502	21400000	19550000	18500000	17350000	17200000	14800000	1.81333e+07	2.25426e+06	1.44911	sp|P17693|HLAG_HUMAN	0
449	sp|P05787-2|K2C8_HUMAN;sp|P05787|K2C8_HUMAN	9760000000	9630000000	9890000000	9170000000	9460000000	9140000000	9490000000	9890000000	9160000000	9650000000	8840000000	10000000000	9190000000	8600000000	8590000000	8900000000	9210000000	8830000000	8600000000	8760000000	9010000000	8070000000	9540000000	8950000000	8300000000	8830000000	9210000000	8670000000	8570000000	8680000000	9110000000	9210000000	8220000000	8470000000	8770000000	7920000000	0.00043828	9545000000	9570000000	8865000000	8855000000	8675000000	8620000000	9.02167e+09	4.26235e+08	1.2278	sp|P05787-2|K2C8_HUMAN;sp|P05787|K2C8_HUMAN	0
450	sp|P50416|CPT1A_HUMAN	357000000	337000000	366000000	349000000	367000000	369000000	346000000	321000000	345000000	312000000	370000000	378000000	359000000	358000000	337000000	326000000	352000000	352000000	325000000	318000000	347000000	337000000	335000000	325000000	282000000	325000000	329000000	338000000	321000000	323000000	332000000	312000000	321000000	328000000	318000000	245000000	0.000450645	361500000	345500000	352000000	330000000	324000000	319500000	338750000	1.67534e+07	1.35794	sp|P50416|CPT1A_HUMAN	0
451	sp|Q9P215|POGK_HUMAN	17600000	19800000	28800000	28000000	42300000	16000000	3.0185e+06	0	3.13271e+06	3.16563e+06	804009	4.42875e+06	3263445	4014480	3.8269e+06	142792	3.56899e+06	3.2403e+06	2.97554e+06	2568829	2.79824e+06	2539066	200754	3025840	4347958	2.96249e+06	3.48637e+06	2.18251e+06	3.41658e+06	3.57024e+06	2.73995e+06	2.01762e+06	3.20557e+06	3.40337e+06	3.50797e+06	4.01952e+06	0.00052453	23900000	3075604	3.41622e+06	2.68353e+06	3451475	3.30447e+06	6.63855e+06	8.4611e+06	2.04009	sp|Q9P215|POGK_HUMAN	0
452	sp|P10316|1A69_HUMAN	5.36554e+06	4849405	4571377	4614910	4.62539e+06	5984144	3.73473e+06	4251188	2.86274e+06	4.86703e+06	3.60709e+06	4.59717e+06	4016413	3113797	3.2192e+06	5598392	3.04396e+06	3.01062e+06	2916921	3.38484e+06	3164115	3.90947e+06	5011866	3.56431e+06	3.04938e+06	3.03535e+06	3502732	3381762	2.78434e+06	4.2441e+06	3479235	3.10841e+06	2.78514e+06	2.64565e+06	3.03795e+06	2115129	0.000527894	4.7374e+06	3.99296e+06	3.1665e+06	3.47458e+06	3.21557e+06	2.91155e+06	3.58309e+06	674061	1.71247	sp|P10316|1A69_HUMAN	0
453	sp|P49589-3|SYCC_HUMAN	75000000	75500000	88000000	79600000	88100000	90800000	86700000	69700000	91200000	75100000	88300000	79000000	83300000	78300000	88300000	77300000	87300000	80600000	75500000	72400000	82500000	73600000	79400000	78700000	60400000	70800000	69700000	68900000	70700000	72200000	75200000	74600000	77900000	72600000	71500000	49900000	0.000630779	83800000	82850000	81950000	77100000	70200000	73600000	78250000	5.53895e+06	1.00199	sp|P49589-3|SYCC_HUMAN	0
454	sp|Q16790|CAH9_HUMAN	619435	860178	768204	413988	821111	605965	467331	515531	608811	788214	582055	1.23875e+06	581585	567496	377430	448920	688480	736858	476273	440875	478972	444917	729580	811974	273801	219381	45650.7	226423	425144	603815	644833	285775	329862	255319	363241	340183	0.00158438	693820	595433	574540	477622	250112	335023	487758	168222	1.22494	sp|Q16790|CAH9_HUMAN	0
455	sp|Q8WUA7|TB22A_HUMAN	80200000	105000000	253000000	99000000	171000000	135000000	129000000	71300000	153000000	61400000	84300000	63700000	70500000	64700000	82100000	49400000	106000000	69400000	45200000	59600000	93900000	36600000	101000000	66600000	45000000	70300000	69400000	60800000	66200000	77500000	74500000	49900000	64400000	48200000	56600000	37300000	0.00170059	120000000	77800000	69950000	63100000	67800000	53250000	7.53167e+07	2.3342e+07	1.91429	sp|Q8WUA7|TB22A_HUMAN	0
456	sp|P48382-2|RFX5_HUMAN;sp|P48382|RFX5_HUMAN	1.11177e+06	1.27642e+06	1.25753e+06	1.25157e+06	1.22903e+06	1.04078e+06	1.03469e+06	1112932	1.26048e+06	1.19229e+06	1.05751e+06	1.24552e+06	1.16459e+06	1.16314e+06	838973	908756	1.01029e+06	1.12656e+06	1.1379e+06	912826	1110349	1.05614e+06	1.05594e+06	828355	947292	945182	1181372	931430	975215	827799	1.23069e+06	966286	940276	941573	903971	821325	0.0018943	1.2403e+06	1.15261e+06	1.06843e+06	1.05604e+06	946237	940925	1.06742e+06	116587	1.48283	sp|P48382-2|RFX5_HUMAN;sp|P48382|RFX5_HUMAN	0
457	sp|P04004|VTNC_HUMAN	76400000	53200000	65900000	42200000	59500000	52000000	48600000	54400000	44700000	51800000	37100000	48800000	53700000	42000000	41700000	51400000	44200000	40200000	39900000	48700000	41700000	39800000	40600000	33700000	36500000	46300000	35800000	47200000	43100000	41600000	54500000	50100000	32200000	51000000	40200000	49900000	0.00190743	56350000	48700000	43100000	40250000	42350000	50000000	4.67917e+07	6.02407e+06	1.58669	sp|P04004|VTNC_HUMAN	0
458	sp|Q13510-2|ASAH1_HUMAN;sp|Q13510|ASAH1_HUMAN	1.03731e+06	856455	1415112	594859	875543	1.08142e+06	940547	1.15898e+06	969168	1.16728e+06	1.01972e+06	733952	346547	262126	755452	681091	638938	371656	735594	491727	180264	781836	239212	880868	85774.5	302797	741351	322847	942168	912076	1.04175e+06	976889	717488	780002	863456	829477	0.0027137	956426	994444	505297	613660	532099	846467	741399	217796	0.987288	sp|Q13510-2|ASAH1_HUMAN;sp|Q13510|ASAH1_HUMAN	0
459	sp|Q96QD8|S38A2_HUMAN	76000000	68400000	75900000	62300000	73600000	60500000	67800000	79900000	65000000	70300000	78200000	61300000	75700000	68400000	66800000	59000000	57900000	65200000	59200000	56300000	53900000	54200000	48800000	52500000	60400000	75700000	66800000	55900000	55700000	62200000	65400000	61700000	52500000	48500000	47100000	47500000	0.00281212	71000000	69050000	66000000	54050000	61300000	50500000	6.19833e+07	8.2782e+06	1.08921	sp|Q96QD8|S38A2_HUMAN	0
460	sp|Q7Z4V5-3|HDGR2_HUMAN;sp|Q7Z4V5|HDGR2_HUMAN	42400000	38700000	48200000	39600000	42800000	45800000	39900000	41500000	40800000	42900000	40400000	47600000	37600000	37800000	36600000	34600000	40100000	40000000	37200000	35500000	41500000	37300000	38200000	39800000	34200000	36500000	42700000	39000000	36300000	36200000	42200000	36800000	39000000	38600000	39100000	33900000	0.00292213	42600000	41150000	37700000	37750000	36400000	38800000	3.90667e+07	2.34982e+06	1.50366	sp|Q7Z4V5-3|HDGR2_HUMAN;sp|Q7Z4V5|HDGR2_HUMAN	0
461	sp|P30464|1B15_HUMAN	107000000	102000000	92200000	108000000	106000000	92600000	88900000	61400000	79000000	54600000	93000000	101000000	86100000	80600000	79900000	86300000	74400000	82700000	81600000	85400000	86500000	75200000	95400000	83100000	66700000	77000000	68700000	75400000	66700000	84100000	90000000	63700000	70300000	79000000	66500000	36400000	0.00299385	104000000	83950000	81650000	84250000	72050000	68400000	8.23833e+07	1.24585e+07	1.7351	sp|P30464|1B15_HUMAN	0
462	sp|P78527|PRKDC_HUMAN	3590000000	3580000000	3640000000	3770000000	3760000000	3720000000	3780000000	3050000000	3800000000	2950000000	3710000000	3760000000	3620000000	3560000000	3560000000	3460000000	3770000000	3650000000	3440000000	3280000000	3610000000	3410000000	3590000000	3400000000	2760000000	3260000000	3320000000	3340000000	3370000000	3310000000	3310000000	3370000000	3440000000	3400000000	3240000000	2450000000	0.00319477	3680000000	3735000000	3590000000	3425000000	3315000000	3340000000	3.51417e+09	1.78869e+08	0.927121	sp|P78527|PRKDC_HUMAN	0
463	sp|O00418|EF2K_HUMAN	1407966	1.32858e+06	1.51716e+06	758474	1.74272e+06	1.41017e+06	1.5249e+06	1.43539e+06	1.33114e+06	1.46763e+06	1.46292e+06	1.51614e+06	1.64123e+06	1.39083e+06	1.46015e+06	774411	761316	1.09228e+06	1356423	830565	1.05039e+06	695323	810958	1.12053e+06	533990	1.08428e+06	1.12197e+06	746537	808482	922009	923601	746734	1309587	1.16421e+06	920516	1.64253e+06	0.00319477	1.40907e+06	1465273	1.24156e+06	940480	865246	1.0439e+06	1.16092e+06	249167	0.995905	sp|O00418|EF2K_HUMAN	0
464	sp|Q8WUD1-2|RAB2B_HUMAN;sp|Q8WUD1|RAB2B_HUMAN	1.93953e+06	1.53403e+06	1.77788e+06	1.44852e+06	1.87643e+06	1.12987e+06	1.85112e+06	997807	1613651	1692095	1.50311e+06	1774624	1.63047e+06	1.28325e+06	1.44383e+06	1.29582e+06	1.39227e+06	1.30036e+06	1294070	1.51244e+06	1.79461e+06	1.14876e+06	1.50907e+06	1.24731e+06	1.44071e+06	1.15959e+06	1.29484e+06	1.23217e+06	1.47062e+06	1.28012e+06	1.0672e+06	1.14792e+06	1.35333e+06	1.33516e+06	1005812	919315	0.00319715	1.65596e+06	1652873	1.34631e+06	1.40157e+06	1.28748e+06	1.10756e+06	1.40863e+06	214513	1.153	sp|Q8WUD1-2|RAB2B_HUMAN;sp|Q8WUD1|RAB2B_HUMAN	0
465	sp|Q9BWE0-4|REPI1_HUMAN;sp|Q9BWE0|REPI1_HUMAN	4.27971e+06	3.67858e+06	3.64966e+06	3.88919e+06	3.21096e+06	4.04841e+06	3293051	3.9523e+06	3.66349e+06	4.86569e+06	3625203	4487206	4090782	3096758	3.51858e+06	3.12776e+06	4134193	3863590	3424385	3253304	3.79358e+06	3.21899e+06	4.37149e+06	3.58094e+06	3384528	3.13872e+06	3414545	3.24436e+06	2873359	3067250	3.36061e+06	2.359e+06	3.52767e+06	3297249	3.0117e+06	3220236	0.00321772	3783887	3.80789e+06	3.69108e+06	3.50266e+06	3.19154e+06	3.25874e+06	3.5393e+06	266832	0.916627	sp|Q9BWE0-4|REPI1_HUMAN;sp|Q9BWE0|REPI1_HUMAN	0
466	sp|Q13428-2|TCOF_HUMAN;sp|Q13428-3|TCOF_HUMAN;sp|Q13428-4|TCOF_HUMAN;sp|Q13428-8|TCOF_HUMAN;sp|Q13428|TCOF_HUMAN	21600000	21600000	21900000	18500000	20200000	20900000	20100000	23800000	18700000	22500000	21000000	27000000	18400000	20800000	18700000	18200000	22300000	20100000	19300000	19100000	18800000	15700000	16600000	20200000	19400000	17500000	18200000	16800000	17300000	19200000	19600000	16500000	18800000	17300000	17100000	21700000	0.00327253	21250000	21750000	19400000	18950000	17850000	18050000	1.95417e+07	1.62801e+06	1.04934	sp|Q13428-2|TCOF_HUMAN;sp|Q13428-3|TCOF_HUMAN;sp|Q13428-4|TCOF_HUMAN;sp|Q13428-8|TCOF_HUMAN;sp|Q13428|TCOF_HUMAN	0
467	sp|Q15554|TERF2_HUMAN	1.478e+06	1.30583e+06	1.27198e+06	981662	909271	993289	1206295	717795	1214784	1088599	1.19428e+06	1.07111e+06	868824	1.05926e+06	852752	667463	846283	898600	1.03501e+06	683316	972917	657256	520040	828631	1113088	1004297	796055	687477	895563	624880	841368	1.04248e+06	958339	909885	661976	667667	0.00331556	1.13264e+06	1.14144e+06	860788	755974	845809	875627	935378	161687	1.21999	sp|Q15554|TERF2_HUMAN	0
468	sp|Q9HCM7|FBSL_HUMAN	16100000	15900000	27300000	12500000	20200000	14700000	26200000	18900000	27400000	12700000	15300000	14900000	13800000	13400000	13600000	10800000	21400000	12100000	11300000	10800000	15700000	6733696	15100000	11600000	8548671	14400000	12100000	13000000	12500000	11000000	13800000	7.93999e+06	13700000	9714967	9173002	13700000	0.0033717	16000000	17100000	13500000	11450000	12300000	1.17075e+07	1.36762e+07	2.36132e+06	0.984089	sp|Q9HCM7|FBSL_HUMAN	0
469	sp|O75175|CNOT3_HUMAN	5344741	4336460	5.48887e+06	4877908	5.28907e+06	5033539	5255241	5014449	5520102	4.92298e+06	5048518	5168256	5.15254e+06	4.64266e+06	4822995	4.87846e+06	4.57013e+06	4.30707e+06	4558386	4.67972e+06	4.68439e+06	3.58561e+06	3712626	4.44445e+06	4714585	4.15891e+06	4738654	4.3678e+06	4.72548e+06	5.04747e+06	4.65039e+06	4588158	4660545	4698486	4.26605e+06	5208202	0.00395024	5.16131e+06	5108387	4.73283e+06	4.50142e+06	4.72003e+06	4.65547e+06	4.81324e+06	262883	1.32403	sp|O75175|CNOT3_HUMAN	0
470	sp|Q8TF30|WHAMM_HUMAN	2.92539e+06	2471768	4.15443e+06	2.88343e+06	3.61684e+06	2.76202e+06	4.61646e+06	2.89762e+06	4.34086e+06	2.19142e+06	2441159	1410122	2.41501e+06	2.60654e+06	2.63981e+06	2.35717e+06	3.27293e+06	2.08319e+06	1.88081e+06	2.43986e+06	2949710	1.10496e+06	2.27313e+06	2.19243e+06	950091	2451326	1.91938e+06	2.74004e+06	1.92241e+06	1.93609e+06	2.27646e+06	1.78566e+06	2441895	2.34228e+06	1955401	1.61141e+06	0.00440389	2.90441e+06	2.66939e+06	2.51078e+06	2.23278e+06	1.92925e+06	2.11593e+06	2.39376e+06	365869	1.39573	sp|Q8TF30|WHAMM_HUMAN	0
471	sp|Q6P1Q0-2|LTMD1_HUMAN;sp|Q6P1Q0-4|LTMD1_HUMAN;sp|Q6P1Q0-7|LTMD1_HUMAN;sp|Q6P1Q0|LTMD1_HUMAN	1.8452e+06	1829116	1.49074e+06	1.45911e+06	1.45716e+06	2138980	2.16904e+06	1.70855e+06	1801500	1.53848e+06	1658447	1.02325e+06	1988673	1.17402e+06	1.19419e+06	942994	867518	895188	1.36142e+06	1.53708e+06	1.39587e+06	419587	1.01039e+06	1.47788e+06	922578	1177759	907041	1.00284e+06	850256	1142757	1.81929e+06	1157797	1408427	1387093	427478	1.1646e+06	0.00441124	1.65993e+06	1.6835e+06	1.05851e+06	1.37864e+06	962709	1.27585e+06	1.33652e+06	299155	1.08107	sp|Q6P1Q0-2|LTMD1_HUMAN;sp|Q6P1Q0-4|LTMD1_HUMAN;sp|Q6P1Q0-7|LTMD1_HUMAN;sp|Q6P1Q0|LTMD1_HUMAN	0
472	sp|P09429|HMGB1_HUMAN	209000000	218000000	233000000	207000000	223000000	241000000	202000000	204000000	235000000	216000000	220000000	247000000	207000000	201000000	195000000	192000000	216000000	215000000	180000000	190000000	200000000	176000000	236000000	205000000	172000000	195000000	220000000	185000000	192000000	203000000	233000000	182000000	194000000	202000000	192000000	179000000	0.00445816	220500000	218000000	204000000	195000000	193500000	193000000	204000000	1.2494e+07	1.32063	sp|P09429|HMGB1_HUMAN	0
473	sp|Q8N3E9|PLCD3_HUMAN	2.9927e+06	3.39593e+06	2.76844e+06	2.80309e+06	2925566	2997923	2.67176e+06	2.03559e+06	2.18389e+06	2.1451e+06	2.74623e+06	3.47888e+06	3.07275e+06	2.92913e+06	2.51391e+06	2.38241e+06	2.51232e+06	3.04001e+06	2.97053e+06	2858967	2.54064e+06	2.49051e+06	2969103	2.44583e+06	2061091	2.51148e+06	2.28995e+06	2.39441e+06	2.10233e+06	2593907	2.54167e+06	2.53997e+06	2192321	2379600	2002048	1.7932e+06	0.0048135	2.95914e+06	2.42782e+06	2.72152e+06	2.6998e+06	2.34218e+06	2.28596e+06	2.57274e+06	262292	1.47316	sp|Q8N3E9|PLCD3_HUMAN	0
474	sp|O15120|PLCB_HUMAN	3.16293e+06	2.77809e+06	2.93951e+06	2779671	2438749	2.71483e+06	2835016	2.92963e+06	2.4564e+06	2654137	2.7574e+06	2.96594e+06	2.73558e+06	2.56883e+06	2.4678e+06	2.77422e+06	2.49344e+06	2.57957e+06	2.50543e+06	2.48592e+06	2666384	2.23616e+06	2335281	2.8014e+06	2.72827e+06	2.50569e+06	2.72585e+06	2.62048e+06	2.32845e+06	2.54808e+06	2598231	2.21267e+06	2.45696e+06	2.67168e+06	2.31782e+06	2208827	0.00520576	2.77888e+06	2.79621e+06	2574198	2.49567e+06	2.58428e+06	2.38739e+06	2.60277e+06	159655	1.10305	sp|O15120|PLCB_HUMAN	0
475	sp|Q9P1Y5|CAMP3_HUMAN	1.80549e+06	1.54102e+06	1.40918e+06	1.10024e+06	1321425	1.55569e+06	1.61919e+06	1.80214e+06	1.43041e+06	1.78577e+06	1.34058e+06	1.25839e+06	1.61189e+06	1.55802e+06	1.46325e+06	1.21349e+06	1.18328e+06	1.37346e+06	1.35332e+06	1.4843e+06	1.0836e+06	981341	984113	1234188	1296968	1165943	1.11935e+06	1195243	1.16787e+06	1.15681e+06	1.46981e+06	1162016	1.25155e+06	1.08941e+06	1.16202e+06	1476876	0.00529481	1.4751e+06	1.5248e+06	1.41836e+06	1.15889e+06	1.1669e+06	1.20679e+06	1.32514e+06	165967	0.903566	sp|Q9P1Y5|CAMP3_HUMAN	0
476	sp|Q9H9H4|VP37B_HUMAN	881520	987867	934549	875405	1.18112e+06	914206	899469	887090	834608	1.01856e+06	961536	1.01203e+06	772772	764334	901105	851671	688171	1.05473e+06	809262	698052	835311	823037	880549	886550	744248	980808	899421	727469	811439	667600	549860	473204	844169	777014	826967	911191	0.00576225	924377	930502	812222	829174	777843	801990	846018	65253.4	1.20085	sp|Q9H9H4|VP37B_HUMAN	0
477	sp|O15427|MOT4_HUMAN	76300000	70500000	93600000	82600000	87300000	92400000	74000000	79500000	76100000	95800000	83000000	99600000	82700000	72600000	70400000	75000000	86300000	81400000	65000000	65900000	76000000	68000000	74600000	78700000	61200000	69400000	82000000	81800000	77900000	73300000	77100000	74100000	60800000	77900000	72300000	56300000	0.00631341	84950000	81250000	78200000	71300000	75600000	73200000	7.74167e+07	5.10986e+06	1.47427	sp|O15427|MOT4_HUMAN	0
478	sp|Q9Y305|ACOT9_HUMAN	123000000	125000000	115000000	117000000	125000000	132000000	110000000	102000000	116000000	108000000	119000000	119000000	115000000	116000000	119000000	108000000	119000000	113000000	104000000	116000000	116000000	108000000	114000000	103000000	103000000	107000000	119000000	115000000	103000000	116000000	117000000	110000000	105000000	113000000	101000000	86600000	0.00659228	124000000	113000000	115500000	111000000	111000000	107500000	1.13667e+08	5.70672e+06	1.81073	sp|Q9Y305|ACOT9_HUMAN	0
479	sp|Q9NUL5-3|CS066_HUMAN;sp|Q9NUL5-4|CS066_HUMAN;sp|Q9NUL5|CS066_HUMAN	2.80586e+06	2201626	2.45051e+06	2016867	2.17483e+06	2.6594e+06	2.22688e+06	1.89825e+06	2.34695e+06	2.09577e+06	2.51156e+06	1.70229e+06	2.24386e+06	2.11972e+06	2.10583e+06	1996957	1.99378e+06	2503204	2.22847e+06	2.25671e+06	2.30187e+06	2.34694e+06	2.18628e+06	2.06636e+06	1659645	2.37379e+06	2.36599e+06	2.02378e+06	2.04926e+06	2.02164e+06	1.78637e+06	2.03984e+06	1.63931e+06	2.12577e+06	1.88875e+06	991473	0.00665135	2.32607e+06	2.16133e+06	2.11278e+06	2.24259e+06	2.03652e+06	1.83756e+06	2.11947e+06	170875	1.20904	sp|Q9NUL5-3|CS066_HUMAN;sp|Q9NUL5-4|CS066_HUMAN;sp|Q9NUL5|CS066_HUMAN	0
480	sp|Q92759|TF2H4_HUMAN	1880657	2.00258e+06	2.3024e+06	2.15747e+06	2.4037e+06	2.81898e+06	2.18109e+06	1.9133e+06	2.00013e+06	2.19251e+06	2.35509e+06	2.11305e+06	2152960	2.09242e+06	1.69667e+06	1.71902e+06	2581078	2.23844e+06	2109445	2006545	1893618	1.88074e+06	1.99779e+06	1.95788e+06	1.85714e+06	1.91575e+06	1950296	1984469	1.70902e+06	2162956	1.84211e+06	1.7232e+06	1.95781e+06	1.9388e+06	1.9566e+06	1.72284e+06	0.00689372	2.22994e+06	2.14707e+06	2.12269e+06	1.97784e+06	1.93303e+06	1.89045e+06	2.05017e+06	135226	1.32938	sp|Q92759|TF2H4_HUMAN	0
481	sp|Q9H845|ACAD9_HUMAN	55300000	58200000	63000000	60000000	62000000	67600000	55800000	54000000	52600000	58200000	59400000	59200000	56800000	58200000	58800000	55300000	61300000	60600000	50800000	55200000	58700000	56300000	63000000	57100000	46800000	59200000	57700000	59400000	55000000	52800000	47900000	55000000	52300000	58500000	54800000	41300000	0.006943	61000000	57000000	58500000	56700000	56350000	53550000	5.71833e+07	2.46833e+06	1.54625	sp|Q9H845|ACAD9_HUMAN	0
482	sp|Q8IWE2|NXP20_HUMAN	1.65709e+06	1.34169e+06	1.1177e+06	1.40774e+06	1.25205e+06	1372934	1.27938e+06	1.6427e+06	1.41197e+06	1.35491e+06	1.17235e+06	1.10673e+06	1.21516e+06	1.52118e+06	1224809	1.32338e+06	1.20443e+06	1.0441e+06	1.18629e+06	1.12173e+06	798476	1.05285e+06	1.34689e+06	1.13917e+06	1.37629e+06	1.25524e+06	1.06558e+06	715065	942066	1.13131e+06	1.10907e+06	1.37299e+06	1.22277e+06	987048	1035110	706403	0.00738137	1.35731e+06	1.31714e+06	1.21998e+06	1.13045e+06	1.09844e+06	1.07209e+06	1.19924e+06	118640	1.33239	sp|Q8IWE2|NXP20_HUMAN	0
483	sp|Q9H8H3|MET7A_HUMAN	10200000	9399147	9696239	10400000	10400000	11300000	8042484	5.98718e+06	10200000	3433715	13400000	9972137	10700000	10400000	9169999	11600000	11700000	9228150	9091482	8663428	9294996	9149296	11300000	11800000	4.16089e+06	6502948	7262866	7831193	6726680	9684964	6555469	6539261	7.95414e+06	8650257	8180977	1.92555e+06	0.00751835	10300000	9.00731e+06	10550000	9222146	6994773	7.25481e+06	8.88817e+06	1.49221e+06	0.94613	sp|Q9H8H3|MET7A_HUMAN	0
484	sp|Q5T8I3|F102B_HUMAN	1584729	1.69223e+06	1.74928e+06	1.58224e+06	1.50951e+06	1.88321e+06	1.99418e+06	1.66215e+06	1.58158e+06	1.56188e+06	1.7911e+06	983845	1.78721e+06	1.67907e+06	1.74483e+06	1.58339e+06	1.43107e+06	1.60843e+06	1.66367e+06	1551366	1.36133e+06	1.38962e+06	1.37906e+06	1.39335e+06	1474972	1.30449e+06	1.46735e+06	1.38477e+06	1220064	1.17932e+06	1216529	1.69257e+06	1.44025e+06	1430804	1.44883e+06	1.39053e+06	0.00754996	1.63848e+06	1.62186e+06	1.64375e+06	1.39149e+06	1.34463e+06	1.43553e+06	1.51262e+06	136972	0.918869	sp|Q5T8I3|F102B_HUMAN	0
485	sp|Q9BXW6|OSBL1_HUMAN	13100000	12100000	25200000	15600000	1346023	1.38728e+06	1.46569e+06	1.41126e+06	1.28204e+06	1.77702e+06	1.83794e+06	1.06955e+06	1.3601e+06	1351367	1.40333e+06	1.44868e+06	1544110	1454994	1621272	1.46906e+06	1.73118e+06	1.64398e+06	1.74787e+06	1.57786e+06	1.02023e+06	1336709	1.29107e+06	1198412	1.62942e+06	1.27918e+06	1.45685e+06	981682	1388999	1.35571e+06	1.59982e+06	1.36025e+06	0.00754996	12600000	1.43847e+06	1.426e+06	1.63263e+06	1.28513e+06	1.37462e+06	3.29281e+06	4.561e+06	2.0406	sp|Q9BXW6|OSBL1_HUMAN	0
486	sp|O14730-2|RIOK3_HUMAN;sp|O14730|RIOK3_HUMAN	1.60332e+06	0	1.18766e+06	1.41638e+06	2.58578e+06	2.22809e+06	1.07754e+06	1.29635e+06	1.2493e+06	778334	1.85387e+06	2.47476e+06	1.23747e+06	524465	1.05845e+06	892231	1.0345e+06	1.07437e+06	425129	788216	832503	728444	354322	349747	672570	0	0	1.11964e+06	874514	1167156	1.20865e+06	2.12012e+06	0	724454	916499	1.07933e+06	0.00756089	1.50985e+06	1.27283e+06	1.04647e+06	576787	773542	997916	1.02957e+06	335170	1.43297	sp|O14730-2|RIOK3_HUMAN;sp|O14730|RIOK3_HUMAN	0
487	sp|Q4G0I0|CSMT1_HUMAN	1227398	1.19961e+06	1.1997e+06	1.12079e+06	1.31871e+06	1.25659e+06	1.12319e+06	1.24585e+06	1.02278e+06	1.39541e+06	1.32652e+06	1.4557e+06	1.22292e+06	1.10509e+06	825887	1.13867e+06	1.26513e+06	1.01599e+06	932609	917526	1.23638e+06	1.03999e+06	1.40646e+06	1083447	1.01155e+06	1.00784e+06	921883	1.17729e+06	854338	918658	1.22584e+06	970192	967800	980852	955865	1.191e+06	0.00772804	1.21355e+06	1.28618e+06	1.12188e+06	1.06172e+06	964863	975522	1.10395e+06	128968	0.849799	sp|Q4G0I0|CSMT1_HUMAN	0
488	sp|Q13428-7|TCOF_HUMAN	4.755e+06	4.70805e+06	5.53514e+06	4240588	4.7911e+06	4621202	4754816	5.18626e+06	3.84443e+06	4.26003e+06	3298527	5.71646e+06	3460325	4360803	4426102	3.06809e+06	3.9622e+06	4390808	3838397	4.16453e+06	4.16325e+06	4101612	3794723	3.29541e+06	4.92559e+06	4405735	3.35158e+06	3.78781e+06	4.37503e+06	3.14186e+06	4.61236e+06	4515096	4.96924e+06	4539296	4.6268e+06	4.35396e+06	0.00783821	4.73152e+06	4.50742e+06	4.1615e+06	3.97e+06	4.08142e+06	4.57583e+06	4.33795e+06	307419	1.28025	sp|Q13428-7|TCOF_HUMAN	0
489	sp|Q53T59|H1BP3_HUMAN	5.43034e+06	5.05992e+06	4857364	4728980	4.94654e+06	4.96578e+06	4321968	4447535	4.7107e+06	4646469	4.94437e+06	4717879	5240388	4.13994e+06	4846370	6.73735e+06	4306724	4753904	5166181	4093375	4.17887e+06	4513506	4.57572e+06	3581917	3678494	4410401	4.38902e+06	4047547	4331867	4.32256e+06	4460214	4979879	3530085	4336497	3.67316e+06	3.63571e+06	0.00800483	4956162	4.67859e+06	4800137	4.34619e+06	4.32721e+06	4.00483e+06	4.51885e+06	354016	1.23528	sp|Q53T59|H1BP3_HUMAN	0
490	sp|Q14141-2|SEPT6_HUMAN;sp|Q14141-4|SEPT6_HUMAN;sp|Q14141|SEPT6_HUMAN	3603856	4.2854e+06	3629590	3.31828e+06	4334767	4269610	3.98096e+06	3714923	4649240	3.63473e+06	3.86356e+06	4.08755e+06	4.34144e+06	3300507	3.79789e+06	3.24403e+06	4143765	3.88744e+06	3.27504e+06	3509553	4.00388e+06	3.28422e+06	3770625	3.57126e+06	3600725	2881291	4051773	3.13007e+06	3.62804e+06	3384743	3843991	3175529	3.29967e+06	3027389	3.63407e+06	3.26903e+06	0.00818632	3949600	3.92226e+06	3.84267e+06	3.54041e+06	3492734	3284350	3.672e+06	271493	1.02249	sp|Q14141-2|SEPT6_HUMAN;sp|Q14141-4|SEPT6_HUMAN;sp|Q14141|SEPT6_HUMAN	0
491	sp|Q96CB9-4|NSUN4_HUMAN;sp|Q96CB9|NSUN4_HUMAN	17400000	18700000	16200000	18900000	19900000	17400000	20500000	17900000	19100000	13800000	18800000	20900000	16000000	16700000	17600000	15700000	16600000	17700000	14600000	17000000	17100000	14800000	19400000	15100000	14600000	15400000	16700000	14600000	16500000	16100000	17600000	16700000	16400000	17500000	14400000	12600000	0.00824178	18050000	18950000	16650000	16050000	15750000	16550000	17000000	1.24056e+06	0.846389	sp|Q96CB9-4|NSUN4_HUMAN;sp|Q96CB9|NSUN4_HUMAN	0
492	sp|Q9NTI5-2|PDS5B_HUMAN;sp|Q9NTI5|PDS5B_HUMAN	18800000	18900000	19100000	17300000	18300000	19300000	18600000	17100000	18800000	15600000	18500000	15700000	19000000	19600000	17500000	16100000	16200000	15500000	16800000	15500000	17800000	16100000	18200000	17700000	14600000	17100000	16700000	16500000	15300000	15700000	16000000	18500000	18000000	16400000	15800000	13100000	0.00860457	18850000	17800000	16850000	17250000	16100000	16200000	17175000	1.04055e+06	1.60972	sp|Q9NTI5-2|PDS5B_HUMAN;sp|Q9NTI5|PDS5B_HUMAN	0
493	sp|P53985|MOT1_HUMAN	14400000	14500000	18400000	15400000	17500000	15400000	13900000	15000000	12600000	17800000	13300000	21000000	17500000	13100000	13400000	13100000	12200000	16000000	13800000	11500000	11400000	12000000	18200000	14500000	10600000	12700000	14800000	16900000	12600000	14300000	15500000	10300000	11400000	9315836	12400000	9150724	0.00875632	15400000	14450000	13250000	12900000	13500000	10850000	1.33917e+07	1.54189e+06	1.30252	sp|P53985|MOT1_HUMAN	0
494	sp|Q14126|DSG2_HUMAN	254000000	246000000	238000000	207000000	230000000	236000000	235000000	259000000	223000000	248000000	222000000	230000000	256000000	235000000	233000000	238000000	217000000	212000000	223000000	224000000	235000000	206000000	213000000	222000000	220000000	220000000	227000000	216000000	211000000	218000000	241000000	223000000	211000000	194000000	223000000	201000000	0.00879392	237000000	232500000	234000000	222500000	219000000	217000000	227000000	8.52643e+06	1.17282	sp|Q14126|DSG2_HUMAN	0
495	sp|Q13586|STIM1_HUMAN	7188959	6.78219e+06	7090452	7.09518e+06	6383396	8.00912e+06	6.98064e+06	7932973	6255086	7.114e+06	7498430	5.35868e+06	6888938	6.18798e+06	6228353	5747610	6979492	6944869	5768637	6.55994e+06	6536246	4883443	6215986	6518466	5866833	6.37423e+06	6.27104e+06	5968853	5907119	6777932	6.70063e+06	7034235	5637072	6408351	6.15465e+06	6.0038e+06	0.00894696	7.09281e+06	7047318	6.55865e+06	6367226	6.11994e+06	6.2815e+06	6.57791e+06	406896	1.26545	sp|Q13586|STIM1_HUMAN	0
496	sp|P69905|HBA_HUMAN	3559560	2.25367e+06	3918710	2.24682e+06	4.02306e+06	2162516	1.33919e+06	4.03192e+06	1.23613e+06	3838574	1893809	2396086	1.88104e+06	1.96877e+06	1240414	1.49603e+06	689964	1.15798e+06	1.5562e+06	1.19582e+06	2.63356e+06	2073181	1.01585e+06	984485	1.04099e+06	2.07214e+06	1.38028e+06	2.14719e+06	1.64733e+06	1.74232e+06	1.80898e+06	1.19782e+06	1.22817e+06	2.15502e+06	2.06139e+06	3.16392e+06	0.00904589	2.90662e+06	2.14495e+06	1.36822e+06	1.37601e+06	1694821	1.93519e+06	1.9043e+06	578594	1.73233	sp|P69905|HBA_HUMAN	0
497	sp|Q9BY43-2|CHM4A_HUMAN;sp|Q9BY43|CHM4A_HUMAN	37700000	37800000	38600000	25600000	38400000	37500000	35800000	38200000	36900000	34300000	33900000	35100000	36100000	34000000	33200000	38600000	33700000	37100000	35400000	34600000	38000000	32200000	36700000	34700000	39700000	39100000	36100000	35200000	38000000	36100000	43100000	39400000	37400000	38400000	40700000	39300000	0.00907049	37750000	35450000	35050000	35050000	37050000	39350000	3.66167e+07	1.74432e+06	0.649726	sp|Q9BY43-2|CHM4A_HUMAN;sp|Q9BY43|CHM4A_HUMAN	0
498	sp|O94874|UFL1_HUMAN	63500000	59800000	62000000	62900000	60800000	63200000	55800000	56400000	57800000	63100000	62600000	67600000	55400000	62500000	54100000	54900000	60900000	52400000	52500000	51200000	56600000	54700000	64300000	57900000	54400000	61400000	62200000	62800000	60600000	58700000	62000000	64600000	64700000	60100000	64900000	59400000	0.00918934	62450000	60200000	55150000	55650000	61000000	63300000	59625000	3.45062e+06	0.818694	sp|O94874|UFL1_HUMAN	0
499	sp|Q15833-2|STXB2_HUMAN;sp|Q15833-3|STXB2_HUMAN;sp|Q15833|STXB2_HUMAN	31800000	34000000	36500000	29300000	34500000	33300000	37200000	33000000	31700000	29800000	31500000	30900000	34900000	32500000	33400000	33600000	33200000	34500000	34100000	31900000	30800000	31800000	32200000	32600000	32200000	29100000	32800000	31200000	33000000	29900000	31900000	30800000	29100000	30700000	31800000	23600000	0.00922045	33650000	31600000	33500000	32050000	31700000	30750000	3.22083e+07	1.14255e+06	1.2618	sp|Q15833-2|STXB2_HUMAN;sp|Q15833-3|STXB2_HUMAN;sp|Q15833|STXB2_HUMAN	0
500	sp|P18583-5|SON_HUMAN	183000000	184000000	250000000	200000000	231000000	200000000	251000000	200000000	229000000	191000000	180000000	190000000	174000000	169000000	186000000	186000000	239000000	175000000	173000000	176000000	211000000	143000000	209000000	182000000	152000000	167000000	189000000	191000000	175000000	179000000	194000000	152000000	187000000	167000000	184000000	156000000	0.00967407	200000000	195500000	180500000	179000000	177000000	175500000	1.84583e+08	1.04375e+07	1.47704	sp|P18583-5|SON_HUMAN	0
501	sp|P43007|SATT_HUMAN	1.75704e+06	2.17245e+06	2281355	1.94985e+06	2.28359e+06	2066629	1.58718e+06	2621597	1.93057e+06	2.96839e+06	2296568	2.32345e+06	2.5338e+06	1.41742e+06	2044069	1.76129e+06	1.34246e+06	2.01121e+06	1.38469e+06	1.95423e+06	1.56404e+06	1.7174e+06	1.97609e+06	1.59621e+06	1.88416e+06	985514	1.55338e+06	1.96399e+06	1.63226e+06	1.47764e+06	2.20383e+06	1.73809e+06	1.70689e+06	1.68381e+06	2.08184e+06	1.73987e+06	0.00993004	2.11954e+06	2.31001e+06	1.88625e+06	1.65681e+06	1.59282e+06	1738978	1.88407e+06	280856	0.838401	sp|P43007|SATT_HUMAN	0
502	sp|O00767|ACOD_HUMAN	93100000	100000000	89500000	74200000	71200000	88900000	117000000	130000000	103000000	125000000	100000000	118000000	121000000	122000000	116000000	126000000	113000000	109000000	140000000	142000000	141000000	142000000	144000000	142000000	161000000	201000000	179000000	191000000	182000000	167000000	193000000	202000000	172000000	196000000	182000000	163000000	0	89200000	117500000	118500000	142000000	180500000	187500000	139200000	3.85896e+07	-1.29568	sp|O00767|ACOD_HUMAN	0
503	sp|P10586-2|PTPRF_HUMAN;sp|P10586|PTPRF_HUMAN	3.91942e+06	4711749	2.16227e+06	3.14263e+06	2.45121e+06	2811208	4.71437e+06	4320700	3.87718e+06	2816900	4.38307e+06	3.36121e+06	6.28343e+06	6.54638e+06	4.75106e+06	3.73451e+06	4947373	4.90967e+06	8524694	8738604	8514087	8298713	8731820	6745855	10600000	12900000	13000000	11400000	10600000	11900000	12100000	12100000	12300000	12900000	10100000	9916857	0	2.97692e+06	4.09894e+06	4.92852e+06	8.51939e+06	11650000	12100000	7.37896e+06	3.94897e+06	-1.11473	sp|P10586-2|PTPRF_HUMAN;sp|P10586|PTPRF_HUMAN	0
504	sp|O00762|UBE2C_HUMAN	2.10939e+06	1.95964e+06	1.32756e+06	856546	1.21728e+06	1.02359e+06	3112046	2.73016e+06	3290929	3.07789e+06	2.29201e+06	2198962	5460705	4530921	3.25164e+06	3814510	3.15039e+06	3715605	8311856	8110684	7418168	9363628	7420589	7307688	8823376	9873306	9738214	6653664	8550099	8662442	5.75461e+06	7.41198e+06	6.29965e+06	4272334	5912238	6339755	0	1.27242e+06	2.90402e+06	3.76506e+06	7.76564e+06	8742909	6.10595e+06	5.09267e+06	2.92037e+06	-1.30814	sp|O00762|UBE2C_HUMAN	0
505	sp|O14965|AURKA_HUMAN	5102491	5.74714e+06	3.96682e+06	4.54489e+06	4535743	4465030	7.29128e+06	7811596	6632418	6.25057e+06	7.11871e+06	6041331	9420749	9991124	9045697	7457151	8488932	7.00975e+06	14500000	13400000	13800000	13400000	15000000	12500000	14100000	14600000	15600000	15900000	14100000	14300000	10300000	11900000	11800000	9953673	12200000	8748473	0	4.54032e+06	6.87557e+06	8.76731e+06	13600000	14450000	11050000	9880533	3.8696e+06	-1.38004	sp|O14965|AURKA_HUMAN	0
506	sp|Q9NZ53|PDXL2_HUMAN	690942	581153	288431	367312	517779	389501	640297	752981	631889	711708	694454	407489	1.01804e+06	889388	761364	621412	648604	920234	1.17338e+06	1136344	1.19993e+06	1.07414e+06	1.28756e+06	1.01223e+06	1.39953e+06	1.89177e+06	1690197	1.51559e+06	2008509	1.75311e+06	1.99428e+06	1.60844e+06	1983381	2.20632e+06	2.24457e+06	1.89859e+06	0	453640	667376	825376	1.15486e+06	1.72165e+06	1.98883e+06	1.13529e+06	608666	-1.11991	sp|Q9NZ53|PDXL2_HUMAN	0
507	sp|Q16763|UBE2S_HUMAN	7.08831e+06	9232378	5835314	6.6532e+06	6163730	4851585	10400000	10900000	9012866	7.69043e+06	8829530	9043984	13200000	13500000	11000000	11400000	11600000	11700000	17200000	16800000	17300000	16200000	18300000	12700000	17700000	20200000	17900000	17000000	21000000	14600000	15200000	17800000	15200000	16000000	16200000	15000000	2.91035e-14	6.40846e+06	9028425	11650000	17000000	17800000	15600000	1.29145e+07	4.6217e+06	-1.40771	sp|Q16763|UBE2S_HUMAN	0
508	sp|Q6NZI2|PTRF_HUMAN	4546498	5199070	4257384	4.12924e+06	4.35854e+06	3.6596e+06	7.56619e+06	5866282	6.12072e+06	5.79399e+06	5016406	3798343	8149651	8167915	7357197	7.07854e+06	7860517	7731022	10900000	11300000	10200000	11400000	10400000	7863486	11700000	13600000	10500000	12300000	9475068	9727329	10100000	11200000	9215173	10500000	9280115	10600000	3.71069e-13	4.30796e+06	5.83014e+06	7.79577e+06	10650000	11100000	10300000	8.33064e+06	2.81594e+06	-1.42854	sp|Q6NZI2|PTRF_HUMAN	0
509	sp|P52292|IMA1_HUMAN	338000000	320000000	298000000	289000000	264000000	276000000	347000000	340000000	311000000	291000000	308000000	299000000	369000000	369000000	352000000	355000000	346000000	353000000	464000000	459000000	453000000	387000000	437000000	420000000	492000000	483000000	500000000	472000000	532000000	494000000	361000000	428000000	472000000	427000000	437000000	445000000	4.7573e-13	293500000	309500000	354000000	445000000	493000000	432500000	3.87917e+08	8.06259e+07	-1.17105	sp|P52292|IMA1_HUMAN	0
510	sp|P31689|DNJA1_HUMAN	123000000	117000000	86800000	105000000	104000000	107000000	105000000	104000000	111000000	104000000	117000000	121000000	147000000	151000000	138000000	130000000	129000000	126000000	205000000	187000000	170000000	200000000	170000000	179000000	197000000	197000000	209000000	189000000	192000000	193000000	177000000	163000000	173000000	169000000	159000000	132000000	5.31408e-13	106000000	108000000	134000000	183000000	195000000	166000000	1.48667e+08	3.82501e+07	-1.11547	sp|P31689|DNJA1_HUMAN	0
511	sp|Q99595|TI17A_HUMAN	2068019	3.25105e+06	1.60195e+06	1.5675e+06	1.42614e+06	1.81083e+06	3.65779e+06	4311930	2.50199e+06	3.47812e+06	2836240	2535672	4564180	5043636	4389935	3.46426e+06	3.53463e+06	3.40419e+06	4498467	6.00724e+06	5218341	4969396	4517533	5669555	6350448	5943740	6.27914e+06	5196294	6395129	6260089	6.03642e+06	6.86837e+06	5737430	4.97721e+06	5721226	5.56826e+06	7.75122e-13	1.70639e+06	3.15718e+06	3.96228e+06	5.09387e+06	6.26961e+06	5729328	4.31978e+06	1.71448e+06	-1.52431	sp|Q99595|TI17A_HUMAN	0
512	sp|Q8NBP7|PCSK9_HUMAN	2.28144e+06	2.82288e+06	2290929	2.27632e+06	1.90912e+06	1.70037e+06	2.58015e+06	3.33167e+06	3280829	4.38931e+06	2.98428e+06	2.34588e+06	3449002	2.80389e+06	3.00672e+06	2.9915e+06	3.14266e+06	2.56888e+06	3945208	4.20913e+06	2.90729e+06	4635359	3.59968e+06	3.49401e+06	5.38143e+06	6112082	5172333	5.43314e+06	5547441	3.8478e+06	6181775	5451212	5191439	6111311	5.95326e+06	5870995	5.44235e-12	2.27888e+06	3.13256e+06	2999109	3.77244e+06	5.40729e+06	5.91213e+06	3.91707e+06	1.4397e+06	-1.13787	sp|Q8NBP7|PCSK9_HUMAN	0
513	sp|O95235|KI20A_HUMAN	4941935	4538468	2.89879e+06	2378784	2.75451e+06	2696931	5.19954e+06	3.9235e+06	3.96708e+06	2.32696e+06	3.71621e+06	4.62757e+06	6408432	6109726	4356614	4.72229e+06	5132782	4.35044e+06	8272629	7279758	6998443	7281799	6.48049e+06	7.37127e+06	8519380	9106190	8910852	10500000	9108624	9475800	8774151	7261878	7503410	7531134	7.08822e+06	5.1948e+06	2.9002e-11	2.82665e+06	3.94529e+06	4.92753e+06	7.28078e+06	9107407	7382644	5.91172e+06	2.3918e+06	-1.28985	sp|O95235|KI20A_HUMAN	0
514	sp|P53350|PLK1_HUMAN	5333398	5287667	3556859	3.829e+06	4028426	4700843	6.43472e+06	5.21601e+06	5494154	4203906	5.51613e+06	5.90404e+06	7801001	6976034	5844114	7.27871e+06	7096190	6341540	9175299	8730721	8622376	9004583	12800000	11100000	10000000	10800000	10600000	9781206	10900000	13300000	7324681	7.19241e+06	7.70219e+06	6611273	7559629	5.18143e+06	7.00716e-11	4.36463e+06	5.50514e+06	7036112	9089941	10700000	7.25854e+06	7.32573e+06	2.30951e+06	-1.28213	sp|P53350|PLK1_HUMAN	0
515	sp|P51784|UBP11_HUMAN	23700000	21800000	19900000	18800000	18600000	19700000	24000000	23400000	23500000	21100000	24400000	16500000	26500000	26800000	24800000	20200000	22800000	23200000	29800000	30800000	26500000	24700000	26500000	24900000	34800000	33200000	34000000	29900000	30900000	33700000	31700000	36400000	33300000	31900000	31400000	27900000	2.03233e-10	19800000	23450000	24000000	26500000	33450000	31800000	26500000	5.23135e+06	-1.28074	sp|P51784|UBP11_HUMAN	0
516	sp|Q71RC2|LARP4_HUMAN	37300000	38600000	34800000	33400000	33100000	33300000	39100000	41600000	39200000	38100000	39100000	41200000	42600000	44000000	41700000	36800000	37800000	40600000	50300000	54300000	49800000	42900000	44600000	45000000	54100000	54400000	50900000	51600000	54700000	47600000	52100000	62600000	50200000	51500000	49300000	45800000	2.5358e-10	34100000	39150000	41150000	47400000	52850000	50850000	44250000	7.295e+06	-1.39136	sp|Q71RC2|LARP4_HUMAN	0
517	sp|Q9Y4C2-2|TCAF1_HUMAN;sp|Q9Y4C2|TCAF1_HUMAN	1963184	2148992	1.47263e+06	2397461	1.82403e+06	2.22347e+06	2.64113e+06	2.90837e+06	2.87752e+06	2.00073e+06	2769263	1.8782e+06	4.05707e+06	4.09592e+06	3.15513e+06	3.31613e+06	3117799	3.52442e+06	4823975	4229120	3.96753e+06	3.89916e+06	3.67792e+06	3.57221e+06	3792096	4494438	4.05965e+06	4.35605e+06	4201035	4390375	4.07468e+06	3.59207e+06	4403776	4128987	4003890	3024805	2.59645e-10	2056088	2.7052e+06	3.42027e+06	3.93334e+06	4.27854e+06	4.03929e+06	3.40546e+06	866494	-1.55727	sp|Q9Y4C2-2|TCAF1_HUMAN;sp|Q9Y4C2|TCAF1_HUMAN	0
518	sp|P17844|DDX5_HUMAN	588000000	593000000	427000000	467000000	445000000	488000000	574000000	552000000	601000000	518000000	636000000	585000000	677000000	686000000	659000000	614000000	600000000	665000000	829000000	800000000	718000000	803000000	715000000	723000000	931000000	832000000	882000000	711000000	798000000	747000000	808000000	853000000	833000000	720000000	731000000	597000000	1.03816e-09	477500000	579500000	662000000	761500000	815000000	769500000	677500000	1.29823e+08	-1.54056	sp|P17844|DDX5_HUMAN	0
519	sp|Q10589|BST2_HUMAN	9920012	7860825	6760042	7094385	7040835	6780786	10900000	11700000	7781087	10900000	7791369	10000000	10800000	10600000	10600000	11600000	11800000	10100000	10700000	12000000	11500000	14100000	14000000	11500000	14100000	11600000	15000000	16800000	15000000	14300000	17400000	14800000	14700000	12300000	18800000	17900000	1.18654e-09	7067610	10450000	10700000	11750000	14650000	16100000	1.17863e+07	3.2262e+06	-1.4626	sp|Q10589|BST2_HUMAN	0
520	sp|Q9NQS7-2|INCE_HUMAN;sp|Q9NQS7|INCE_HUMAN	3957971	5867710	4.11693e+06	4855819	4586943	4384590	5375468	4.03674e+06	4010589	2785357	4581532	5217728	7.09981e+06	6519305	5754523	5.90195e+06	5818612	6242353	7947904	9100938	8916780	8014112	8.2593e+06	7752663	8472018	8304076	8240275	9733287	9417337	8903434	6424891	8637369	5.65563e+06	5.45359e+06	7908245	6252649	1.3016e-09	4.48577e+06	4.30914e+06	6.07215e+06	8.13671e+06	8687726	6338770	6.33838e+06	1.80966e+06	-1.02374	sp|Q9NQS7-2|INCE_HUMAN;sp|Q9NQS7|INCE_HUMAN	0
521	sp|Q14444-2|CAPR1_HUMAN;sp|Q14444|CAPR1_HUMAN	256000000	265000000	239000000	242000000	248000000	248000000	276000000	295000000	257000000	263000000	260000000	289000000	303000000	304000000	270000000	269000000	289000000	271000000	298000000	316000000	309000000	295000000	308000000	288000000	331000000	311000000	298000000	329000000	333000000	295000000	330000000	326000000	296000000	321000000	309000000	316000000	1.37045e-09	248000000	269500000	280000000	303000000	320000000	318500000	2.89833e+08	2.88629e+07	-1.44938	sp|Q14444-2|CAPR1_HUMAN;sp|Q14444|CAPR1_HUMAN	0
522	sp|Q8WWI1-3|LMO7_HUMAN	251000000	229000000	220000000	227000000	220000000	221000000	254000000	249000000	244000000	234000000	240000000	265000000	268000000	264000000	248000000	249000000	251000000	249000000	276000000	274000000	275000000	249000000	286000000	257000000	297000000	286000000	287000000	269000000	281000000	267000000	298000000	273000000	283000000	288000000	277000000	269000000	2.22447e-09	224000000	246500000	250000000	274500000	283500000	280000000	259750000	2.3411e+07	-1.52706	sp|Q8WWI1-3|LMO7_HUMAN	0
523	sp|P12277|KCRB_HUMAN	72100000	80800000	55000000	62000000	66900000	62200000	80800000	79400000	82600000	87600000	87200000	71900000	81600000	103000000	101000000	84300000	79200000	96500000	112000000	119000000	98400000	129000000	96400000	87400000	114000000	126000000	125000000	94500000	113000000	102000000	107000000	139000000	128000000	119000000	123000000	118000000	2.38544e-09	64550000	81700000	90400000	105200000	113500000	121000000	9.60583e+07	2.11699e+07	-1.48836	sp|P12277|KCRB_HUMAN	0
524	sp|Q9Y320-2|TMX2_HUMAN;sp|Q9Y320|TMX2_HUMAN	37800000	36000000	31200000	28600000	30200000	33600000	34600000	36800000	30000000	35100000	36700000	27700000	42000000	39900000	38700000	35300000	32100000	33000000	42000000	40600000	38400000	36700000	35900000	40100000	44500000	42600000	44800000	45300000	42200000	42500000	45100000	46300000	42600000	48300000	47400000	48900000	2.68268e-09	32400000	34850000	37000000	39250000	43550000	46850000	3.89833e+07	5.42528e+06	-1.21345	sp|Q9Y320-2|TMX2_HUMAN;sp|Q9Y320|TMX2_HUMAN	0
525	sp|O95229|ZWINT_HUMAN	1.09462e+06	1261424	681516	815643	658451	565080	1.10393e+06	1.61794e+06	1.00444e+06	1267603	1.1067e+06	808452	1.49937e+06	1.88282e+06	1.30248e+06	1.365e+06	1.22745e+06	1.96645e+06	2.33131e+06	1.71873e+06	1.79988e+06	1.76674e+06	2.03042e+06	1.80307e+06	2.40279e+06	2.40579e+06	2.02868e+06	2.3771e+06	2.02071e+06	2.01874e+06	2.22872e+06	1.12378e+06	1.73358e+06	1.91565e+06	1910715	1.69377e+06	2.91778e-09	748579	1.10531e+06	1.43218e+06	1.80147e+06	2202888	1.82215e+06	1.51876e+06	531341	-1.44951	sp|O95229|ZWINT_HUMAN	0
526	sp|Q13671-2|RIN1_HUMAN;sp|Q13671|RIN1_HUMAN	7.14881e+06	6.88707e+06	6.08388e+06	6199128	6004295	6662014	7510946	6022412	7120074	6249317	6.58462e+06	6469756	8364326	7.60342e+06	7728783	6.96546e+06	7819737	7500250	9669698	9396960	9373353	8957506	8461485	8478535	9877056	9380136	11300000	8721005	9719203	10600000	10400000	12100000	10400000	10100000	9475131	7.14393e+06	2.92234e-09	6430571	6.52719e+06	7.6661e+06	9.16543e+06	9.79813e+06	10250000	8.30624e+06	1.66344e+06	-1.12759	sp|Q13671-2|RIN1_HUMAN;sp|Q13671|RIN1_HUMAN	0
527	sp|Q9ULT8|HECD1_HUMAN	5711286	6140471	4527277	4.71357e+06	4.69018e+06	3.87811e+06	8.33095e+06	5761608	5977966	4942607	5.64251e+06	5233464	7.29896e+06	7.74605e+06	7996780	7.4042e+06	7342031	7021097	9142962	8449815	7.22234e+06	7.97122e+06	7981218	7975519	8517016	9174541	9311397	8595104	9289313	8563471	9113496	8642224	7.0354e+06	7634566	8462451	6491852	3.28518e-09	4701872	5.70206e+06	7.37311e+06	7.97837e+06	8.88482e+06	8.04851e+06	7.11479e+06	1.58967e+06	-1.51787	sp|Q9ULT8|HECD1_HUMAN	0
528	sp|O60566-3|BUB1B_HUMAN;sp|O60566|BUB1B_HUMAN	7662596	7372762	5590790	6.30687e+06	6.34022e+06	6616949	8108955	6736512	6.87696e+06	5888492	8287357	6871313	8489389	9455609	7.87285e+06	7087823	8200663	6.91399e+06	10700000	9289766	9926408	8826096	9214240	8564674	9885779	10400000	9777411	11000000	11000000	10400000	9060048	9615801	9433682	9249027	11200000	8307859	3.35343e-09	6.47859e+06	6.87414e+06	8.03676e+06	9252003	10400000	9.34135e+06	8.39714e+06	1.53389e+06	-1.25078	sp|O60566-3|BUB1B_HUMAN;sp|O60566|BUB1B_HUMAN	0
529	sp|O75794|CD123_HUMAN	8979804	10300000	7380523	7545678	8087542	7185084	11700000	9066103	9030210	6786769	9799114	9115975	12000000	12900000	11200000	11800000	10700000	10200000	14800000	14800000	12000000	12100000	12900000	12500000	15400000	13500000	16300000	13400000	13900000	14000000	15200000	14400000	13400000	15500000	15700000	9691272	5.50414e-09	7816610	9091039	11500000	12700000	13950000	14800000	1.16429e+07	2.74155e+06	-1.39568	sp|O75794|CD123_HUMAN	0
530	sp|Q03167-2|TGBR3_HUMAN;sp|Q03167|TGBR3_HUMAN	0	0	16845.3	80066.4	104927	60704.9	693788	739901	273613	516873	483855	428260	1.22852e+06	365473	958158	694088	757905	664421	963560	1.01759e+06	1.16264e+06	607184	1.01386e+06	1.24374e+06	977289	1.6837e+06	1.71375e+06	1.50832e+06	878573	1.45237e+06	2342637	1.01511e+06	1.2083e+06	1.10776e+06	1.89908e+06	1.83165e+06	5.74292e-09	38775.1	500364	725996	1.01572e+06	1.48034e+06	1.51997e+06	880196	576871	-1.4586	sp|Q03167-2|TGBR3_HUMAN;sp|Q03167|TGBR3_HUMAN	0
531	sp|Q96L50|LLR1_HUMAN	0	13657.2	0	3374.44	0	0	81909.3	33289.9	44213.9	0	54820.9	0	0	100117	88851.9	73047.4	56034.5	114882	194428	308484	109141	193932	140874	176777	171061	184531	193313	154503	172971	134879	115340	224342	147333	137587	126547	174654	5.75757e-09	0	38751.9	80949.7	185354	172016	142460	103255	75266.4	-1.37186	sp|Q96L50|LLR1_HUMAN	0
532	sp|Q9H6X2-5|ANTR1_HUMAN;sp|Q9H6X2|ANTR1_HUMAN	2.22138e+06	2755553	2.49823e+06	2.1237e+06	2.13003e+06	2.09496e+06	3188396	3.86476e+06	1.9647e+06	3.97877e+06	3.05343e+06	3.09217e+06	3784233	3716878	3.77068e+06	3.0066e+06	3.2635e+06	3.01961e+06	4347163	4.27017e+06	3932069	4.46471e+06	3.76217e+06	3.34848e+06	5.16069e+06	5813937	4.84114e+06	5.82517e+06	4635628	4267946	4607502	5233156	4150714	4.11619e+06	3936948	3.77901e+06	7.58493e-09	2.17571e+06	3.14028e+06	3.49019e+06	4.10112e+06	5000917	4.13345e+06	3.67361e+06	971366	-1.54206	sp|Q9H6X2-5|ANTR1_HUMAN;sp|Q9H6X2|ANTR1_HUMAN	0
533	sp|Q9NPD8|UBE2T_HUMAN	25700000	28700000	16200000	19300000	15600000	17700000	24500000	27100000	23000000	35000000	24700000	27300000	32700000	29900000	28900000	24600000	25400000	31300000	37400000	40600000	33400000	48000000	35800000	36300000	50800000	40700000	46600000	31300000	39200000	41600000	38400000	35100000	39000000	35100000	34600000	40300000	8.74002e-09	18500000	25900000	29400000	36850000	41150000	36750000	31425000	8.41479e+06	-1.53599	sp|Q9NPD8|UBE2T_HUMAN	0
534	sp|Q96G74-3|OTUD5_HUMAN;sp|Q96G74-5|OTUD5_HUMAN;sp|Q96G74|OTUD5_HUMAN	4900495	4571646	4152657	3.88108e+06	3161380	3395503	4.66221e+06	5527862	4.00993e+06	4.62784e+06	3.97164e+06	3.09133e+06	5923847	6.11693e+06	4.16674e+06	4.89606e+06	4.23399e+06	5.11141e+06	6.74136e+06	6.50253e+06	5.76327e+06	5.42893e+06	6052452	5605210	6902519	7149579	6.74681e+06	5799088	6713382	6478108	6980495	7441497	6.12522e+06	5883358	6226967	6021631	1.1084e-08	4.01687e+06	4.31888e+06	5003737	5.90786e+06	6.7301e+06	6.1761e+06	5.35892e+06	1.08242e+06	-1.23987	sp|Q96G74-3|OTUD5_HUMAN;sp|Q96G74-5|OTUD5_HUMAN;sp|Q96G74|OTUD5_HUMAN	0
535	sp|P0DMV8|HS71A_HUMAN;sp|P0DMV9|HS71B_HUMAN	1750000000	1970000000	1480000000	1660000000	1480000000	1780000000	1610000000	1780000000	1730000000	2020000000	1890000000	1960000000	2020000000	1970000000	1890000000	1820000000	1660000000	1940000000	2650000000	2270000000	2310000000	2740000000	2500000000	2360000000	2570000000	2370000000	2470000000	2170000000	2420000000	2350000000	2280000000	2250000000	2200000000	2000000000	2240000000	1960000000	1.46861e-08	1705000000	1835000000	1915000000	2430000000	2395000000	2220000000	2.08333e+09	3.06311e+08	-1.23513	sp|P0DMV8|HS71A_HUMAN;sp|P0DMV9|HS71B_HUMAN	0
536	sp|Q13200|PSMD2_HUMAN	415000000	397000000	388000000	407000000	394000000	386000000	462000000	404000000	440000000	372000000	421000000	414000000	459000000	469000000	438000000	407000000	420000000	434000000	500000000	479000000	486000000	429000000	445000000	432000000	505000000	531000000	514000000	508000000	514000000	483000000	521000000	555000000	546000000	516000000	497000000	426000000	1.98816e-08	395500000	417500000	436000000	462000000	511000000	518500000	456750000	5.00127e+07	-1.22469	sp|Q13200|PSMD2_HUMAN	0
537	sp|P31431-2|SDC4_HUMAN;sp|P31431|SDC4_HUMAN	176222	166373	83958.1	60639.8	156480	123329	276999	300392	198047	264918	267540	168835	518124	276520	254844	248559	397420	229589	515805	418783	637943	364023	481328	298418	589972	555632	578343	420102	531018	387594	622806	458966	331755	416589	450429	363467	2.44938e-08	139904	266229	265682	450056	543325	433509	349784	150084	-1.39841	sp|P31431-2|SDC4_HUMAN;sp|P31431|SDC4_HUMAN	0
538	sp|Q69YH5|CDCA2_HUMAN	3.9732e+06	3956458	3008354	3.33686e+06	2958841	3362953	4655440	2.77742e+06	3.24237e+06	2.3196e+06	3.98978e+06	3630598	5.32912e+06	5490896	4604031	4238408	4592298	4360248	6850072	7353409	5.86597e+06	5643746	5917623	5749254	6162534	6206577	6.19056e+06	6275961	6033931	6.3862e+06	5158312	7059785	5491191	5751599	5.61416e+06	3.47708e+06	2.50263e-08	3.34991e+06	3.43649e+06	4.59816e+06	5.8918e+06	6.19857e+06	5.55268e+06	4.83793e+06	1.24166e+06	-1.19842	sp|Q69YH5|CDCA2_HUMAN	0
539	sp|Q9UG63-2|ABCF2_HUMAN;sp|Q9UG63|ABCF2_HUMAN	124000000	118000000	121000000	112000000	115000000	117000000	136000000	117000000	126000000	119000000	120000000	127000000	125000000	126000000	116000000	122000000	128000000	126000000	143000000	140000000	140000000	124000000	140000000	137000000	146000000	144000000	147000000	145000000	144000000	137000000	151000000	140000000	143000000	135000000	131000000	129000000	3.12987e-08	117500000	123000000	125500000	140000000	144500000	137500000	1.31333e+08	1.07827e+07	-1.28292	sp|Q9UG63-2|ABCF2_HUMAN;sp|Q9UG63|ABCF2_HUMAN	0
540	sp|Q13501|SQSTM_HUMAN	77400000	78700000	43100000	62600000	47500000	57800000	64400000	74000000	64400000	71100000	78600000	79200000	114000000	108000000	90600000	92600000	77800000	90900000	157000000	132000000	120000000	154000000	102000000	108000000	189000000	145000000	141000000	119000000	126000000	114000000	126000000	124000000	92700000	119000000	90900000	76100000	3.24046e-08	60200000	72550000	91750000	126000000	133500000	105850000	9.83083e+07	2.90548e+07	-1.3116	sp|Q13501|SQSTM_HUMAN	0
541	sp|Q96GD4-2|AURKB_HUMAN;sp|Q96GD4-5|AURKB_HUMAN;sp|Q96GD4|AURKB_HUMAN	10000000	10600000	8679938	8973307	7.4528e+06	10400000	12300000	13300000	10200000	12800000	11200000	11500000	15500000	12700000	11200000	9942733	10000000	10700000	18200000	17500000	18700000	13700000	16500000	13800000	18100000	18600000	15000000	16500000	15700000	16000000	13200000	13400000	14700000	12800000	11600000	14600000	3.64087e-08	9.48665e+06	11900000	10950000	17000000	16250000	13300000	1.31478e+07	2.97582e+06	-1.23029	sp|Q96GD4-2|AURKB_HUMAN;sp|Q96GD4-5|AURKB_HUMAN;sp|Q96GD4|AURKB_HUMAN	0
542	sp|Q17RY6|LY6K_HUMAN	6.38766e+06	6535929	4821272	6317677	5.19621e+06	5.26899e+06	6813248	5224461	5.44442e+06	3.31813e+06	8.36668e+06	6790323	10300000	11700000	8468997	8594207	9422384	9759544	15600000	12800000	13000000	15700000	14800000	13200000	8126963	16600000	11700000	16000000	15100000	14700000	12100000	10700000	10800000	12900000	11300000	4457013	3.95616e-08	5.79333e+06	6.11737e+06	9590964	14000000	14900000	11050000	1.02419e+07	3.83926e+06	-1.15872	sp|Q17RY6|LY6K_HUMAN	0
543	sp|Q969T9|WBP2_HUMAN	3.76267e+06	3.45738e+06	1.42183e+06	2.41916e+06	2.69825e+06	3113079	3.12136e+06	4.19099e+06	2.56955e+06	5808905	3.35715e+06	4.01746e+06	5748397	4506686	3.62798e+06	3.36616e+06	2.52538e+06	3.78557e+06	4.95252e+06	4.86555e+06	4.42794e+06	5256024	4994420	5115104	5.43736e+06	5746903	5.60867e+06	6212242	5.70426e+06	5.53643e+06	9211613	6856913	5.38563e+06	6249804	6546072	8922664	4.92607e-08	2.90567e+06	3.68731e+06	3.70677e+06	4.97347e+06	5656468	6.70149e+06	4.6052e+06	1.42642e+06	-1.19147	sp|Q969T9|WBP2_HUMAN	0
544	sp|Q9UI30|TR112_HUMAN	26100000	30100000	18500000	25400000	23800000	24900000	25400000	24300000	27200000	29300000	30500000	31500000	36000000	37500000	37600000	39100000	26400000	42300000	49100000	43500000	37900000	58600000	35400000	41100000	48300000	47100000	45900000	38500000	45300000	42800000	42500000	44100000	45600000	37200000	45900000	30400000	7.38006e-08	25150000	28250000	37550000	42300000	45600000	43300000	37025000	8.47377e+06	-1.40138	sp|Q9UI30|TR112_HUMAN	0
545	sp|Q9BVV6-2|TALD3_HUMAN;sp|Q9BVV6-3|TALD3_HUMAN;sp|Q9BVV6-4|TALD3_HUMAN;sp|Q9BVV6|TALD3_HUMAN	222584	264201	238906	186952	183287	228851	283476	327761	286110	291992	338221	182338	394254	288074	250209	327860	276488	301226	486700	442961	392021	249769	371095	397291	603102	416679	551919	347610	628196	460876	457891	495274	449102	427691	509903	370234	8.63531e-08	225717	289051	294650	394656	506397	453497	360661	108359	-1.24534	sp|Q9BVV6-2|TALD3_HUMAN;sp|Q9BVV6-3|TALD3_HUMAN;sp|Q9BVV6-4|TALD3_HUMAN;sp|Q9BVV6|TALD3_HUMAN	0
546	sp|Q9NYL9|TMOD3_HUMAN	63000000	62900000	44900000	55500000	49800000	57300000	56200000	58500000	55300000	56500000	63700000	66600000	67300000	66900000	68800000	73500000	57300000	67700000	75000000	75600000	71200000	76300000	82100000	70300000	82700000	78400000	76700000	66000000	72200000	73500000	76800000	69800000	69600000	73600000	80400000	68100000	1.06702e-07	56400000	57500000	67500000	75300000	75100000	71700000	67250000	8.47437e+06	-1.28033	sp|Q9NYL9|TMOD3_HUMAN	0
547	sp|P11142|HSP7C_HUMAN	3630000000	3580000000	2440000000	3230000000	2950000000	3220000000	3080000000	3210000000	2820000000	3250000000	3400000000	3830000000	3630000000	3710000000	3310000000	3610000000	2790000000	3470000000	4400000000	4060000000	3760000000	4280000000	3990000000	3910000000	4750000000	4160000000	4620000000	4060000000	4410000000	4430000000	4510000000	4090000000	3870000000	3990000000	4340000000	3840000000	1.31276e-07	3225000000	3230000000	3540000000	4025000000	4420000000	4040000000	3.74667e+09	4.89629e+08	-1.06543	sp|P11142|HSP7C_HUMAN	0
548	sp|P35052|GPC1_HUMAN	1.43244e+06	1629443	484452	892798	603547	762827	1.44489e+06	281439	1.04207e+06	242986	1.38882e+06	1.42929e+06	1.99039e+06	1.82821e+06	1640439	1879093	2228143	1.93539e+06	3.29332e+06	3456508	3290528	2.78397e+06	3845353	2.57621e+06	1.36248e+06	4961410	4715310	4376169	4.01928e+06	4487262	2682125	5134280	4085282	5.45862e+06	5161656	1.32375e+06	1.835e-07	827813	1.21545e+06	1.90724e+06	3.29192e+06	4.43172e+06	4609781	2.71399e+06	1.63296e+06	-1.15507	sp|P35052|GPC1_HUMAN	0
549	sp|O14618|CCS_HUMAN	17100000	20500000	17600000	21000000	16500000	16100000	14700000	18900000	18100000	20600000	17000000	18200000	21400000	20300000	20700000	23600000	20600000	20900000	20400000	24700000	20800000	24700000	18100000	18700000	24500000	22100000	26600000	23800000	23700000	21000000	26400000	25100000	25100000	28000000	28300000	24600000	2.03834e-07	17350000	18150000	20800000	20600000	23750000	25750000	2.10667e+07	3.21693e+06	-1.15534	sp|O14618|CCS_HUMAN	0
550	sp|Q9H2J4|PDCL3_HUMAN	9769820	8949958	5.53257e+06	7967082	7.74529e+06	7521541	8216448	6569613	7642462	8731935	10700000	9993272	11900000	16100000	9714388	9082562	10300000	12100000	18000000	13200000	13300000	17500000	15700000	11700000	19700000	15400000	17300000	14700000	16400000	14100000	15200000	19000000	13200000	15100000	16900000	8.16181e+06	3.06217e-07	7.85619e+06	8.47419e+06	11100000	14500000	15900000	15150000	1.21634e+07	3.51098e+06	-1.22678	sp|Q9H2J4|PDCL3_HUMAN	0
551	sp|A6NKD9|CC85C_HUMAN	378926	338650	375134	307494	252764	280304	489490	483466	329631	355483	355494	386718	477693	443670	361516	433883	465270	382511	516436	522329	529926	398707	499902	429964	586930	451195	549049	560125	563335	512348	545016	433797	482226	519087	551332	678579	5.60854e-07	323072	371106	438776	508169	554587	532051	454627	93152.6	-1.41225	sp|A6NKD9|CC85C_HUMAN	0
552	sp|P69849|NOMO3_HUMAN;sp|Q5JPE7-2|NOMO2_HUMAN;sp|Q5JPE7|NOMO2_HUMAN	102000000	111000000	98800000	109000000	94800000	106000000	100000000	121000000	101000000	113000000	110000000	111000000	125000000	126000000	106000000	123000000	115000000	115000000	123000000	131000000	122000000	118000000	126000000	118000000	121000000	128000000	123000000	139000000	123000000	121000000	126000000	134000000	118000000	134000000	132000000	126000000	5.91075e-07	104000000	110500000	119000000	122500000	123000000	129000000	118000000	9.15969e+06	-1.52844	sp|P69849|NOMO3_HUMAN;sp|Q5JPE7-2|NOMO2_HUMAN;sp|Q5JPE7|NOMO2_HUMAN	0
553	sp|O75506|HSBP1_HUMAN	13400000	13400000	11700000	8705342	10300000	8417883	16000000	16100000	13200000	13300000	10900000	7064506	20500000	17700000	14000000	12900000	13400000	14900000	21000000	17800000	20000000	15600000	18000000	19200000	19900000	19900000	18000000	18900000	17100000	17600000	21300000	17400000	18300000	17800000	20400000	17000000	6.3909e-07	11000000	13250000	14450000	18600000	18450000	18050000	1.56333e+07	3.1976e+06	-1.449	sp|O75506|HSBP1_HUMAN	0
554	sp|Q16626|MEA1_HUMAN	15300000	15500000	11800000	10600000	11300000	12200000	15500000	15500000	13500000	14400000	11400000	12000000	16100000	14100000	14200000	12800000	13600000	13300000	19200000	18300000	16400000	13300000	13600000	16400000	22000000	20200000	18600000	16800000	17900000	16900000	20600000	18800000	19300000	16600000	18600000	17300000	8.84977e-07	12000000	13950000	13850000	16400000	18250000	18700000	15525000	2.68268e+06	-1.31399	sp|Q16626|MEA1_HUMAN	0
555	sp|P62191|PRS4_HUMAN	194000000	209000000	162000000	181000000	160000000	174000000	207000000	193000000	194000000	197000000	173000000	192000000	213000000	222000000	249000000	199000000	179000000	209000000	243000000	258000000	211000000	236000000	188000000	204000000	266000000	279000000	262000000	231000000	230000000	229000000	233000000	244000000	246000000	245000000	235000000	224000000	1.09262e-06	177500000	193500000	211000000	223500000	246500000	239500000	215250000	2.66416e+07	-1.41696	sp|P62191|PRS4_HUMAN	0
556	sp|O95905-3|SGT1_HUMAN;sp|O95905|SGT1_HUMAN	817105	420612	10779.5	339563	99379.6	296117	621426	458862	346997	298610	639704	741195	926564	1.0984e+06	817840	799100	796625	783705	1307120	1.03347e+06	976275	882309	1.00072e+06	730353	1.14151e+06	1.09073e+06	1.29715e+06	946776	1169479	1.16151e+06	1.07672e+06	1.64437e+06	1.12363e+06	1161517	1.1107e+06	418985	1.09536e-06	317840	540144	808470	988499	1.15151e+06	1.11716e+06	820604	333829	-1.50605	sp|O95905-3|SGT1_HUMAN;sp|O95905|SGT1_HUMAN	0
557	sp|Q13685|AAMP_HUMAN	12600000	12000000	9803164	9886744	9811296	9403963	12300000	9418380	11100000	8.13421e+06	10900000	10700000	13900000	13500000	11300000	11000000	11100000	12400000	14000000	14700000	13300000	12600000	10700000	12000000	14800000	14900000	16300000	12800000	15300000	14500000	16700000	17100000	16300000	15000000	13600000	12000000	1.3634e-06	9849020	10800000	11850000	12950000	14850000	15650000	12658170	2.27322e+06	-1.23576	sp|Q13685|AAMP_HUMAN	0
558	sp|P16144-2|ITB4_HUMAN;sp|P16144-4|ITB4_HUMAN;sp|P16144|ITB4_HUMAN	16200000	15500000	10900000	15000000	14600000	14400000	14400000	14200000	14300000	15300000	15600000	15100000	18700000	16800000	16900000	17100000	13000000	16600000	17100000	19200000	18000000	17300000	16500000	18600000	20400000	20800000	18000000	18800000	18300000	18200000	19000000	23100000	17500000	18000000	18400000	17900000	1.43204e-06	14800000	14750000	16850000	17650000	18550000	18200000	16800000	1.67033e+06	-1.19737	sp|P16144-2|ITB4_HUMAN;sp|P16144-4|ITB4_HUMAN;sp|P16144|ITB4_HUMAN	0
559	sp|Q9ULX3|NOB1_HUMAN	9876666	10500000	7.95488e+06	8626362	7.83484e+06	8715006	11500000	8155785	11000000	7726328	9755354	11100000	10900000	11400000	10100000	8677764	9817015	10900000	13300000	12500000	13000000	11900000	10400000	11400000	13300000	13900000	13100000	12900000	14000000	14200000	12800000	13000000	13500000	11200000	11500000	8614210	2.04046e-06	8670684	10377677	10500000	12200000	13600000	12150000	1.12497e+07	1.74421e+06	-1.47863	sp|Q9ULX3|NOB1_HUMAN	0
560	sp|Q96GA3|LTV1_HUMAN	2.32293e+06	2.54975e+06	2.3822e+06	3.03069e+06	3.05529e+06	2.35018e+06	2.56257e+06	2865318	2440267	3.82122e+06	2.97371e+06	3382662	2.90338e+06	3620109	2.7913e+06	4.13683e+06	3.5706e+06	3.43651e+06	3.05016e+06	3307675	3.69983e+06	4.14571e+06	4447302	3.41921e+06	3191251	4146906	4.40014e+06	4408492	4.52354e+06	4.61993e+06	4623546	3.36444e+06	4.03493e+06	4555137	3.76616e+06	4.74323e+06	2.30593e-06	2.46597e+06	2.91951e+06	3.50356e+06	3.55952e+06	4.40432e+06	4.29503e+06	3.52465e+06	755771	-1.40079	sp|Q96GA3|LTV1_HUMAN	0
561	sp|Q6Y7W6-4|PERQ2_HUMAN;sp|Q6Y7W6-5|PERQ2_HUMAN;sp|Q6Y7W6|PERQ2_HUMAN	24700000	28000000	22800000	22500000	23700000	22200000	27400000	26700000	26200000	24700000	22600000	24800000	29600000	28300000	26600000	26200000	24100000	27600000	30400000	30900000	27900000	28500000	26700000	26200000	31500000	30400000	31800000	29100000	32700000	26300000	31700000	38000000	29400000	30100000	32300000	28700000	2.41763e-06	23250000	25500000	27100000	28200000	30950000	30900000	27650000	3.03447e+06	-1.45001	sp|Q6Y7W6-4|PERQ2_HUMAN;sp|Q6Y7W6-5|PERQ2_HUMAN;sp|Q6Y7W6|PERQ2_HUMAN	0
562	sp|Q9UK76|HN1_HUMAN	94800000	85700000	91800000	79500000	75800000	87100000	96700000	102000000	87000000	86900000	88500000	98700000	94700000	97000000	86100000	91700000	78100000	90000000	97700000	96400000	94800000	88300000	81000000	97100000	123000000	105000000	109000000	104000000	110000000	109000000	117000000	101000000	105000000	106000000	108000000	117000000	3.86545e-06	86400000	92600000	90850000	95600000	109000000	107000000	9.69083e+07	9.11539e+06	-1.15281	sp|Q9UK76|HN1_HUMAN	0
563	sp|P07942|LAMB1_HUMAN	200249	138324	263258	546117	401562	286162	539937	260627	556009	266564	733449	583764	578054	683107	565408	616869	850200	548365	702287	543068	662630	733174	1.18498e+06	783826	418454	829825	1131435	1.23355e+06	1.28611e+06	1071524	722011	993624	1428429	1.4124e+06	1.35482e+06	640135	3.99678e-06	274710	547973	597461	717731	1.10148e+06	1.17422e+06	735596	344465	-1.33797	sp|P07942|LAMB1_HUMAN	0
564	sp|Q9UH17|ABC3B_HUMAN	7674260	8701874	8115875	7918739	8394440	8.22144e+06	11500000	9024750	11300000	8.16599e+06	10200000	7.17414e+06	10500000	10000000	10300000	9223440	9857894	10600000	12100000	13900000	13200000	12400000	13200000	10900000	10600000	13500000	14400000	12300000	12200000	12500000	11200000	17000000	14000000	12900000	11900000	8892941	4.32744e-06	8.16866e+06	9612375	10150000	12800000	12400000	12400000	1.09218e+07	1.88615e+06	-1.45968	sp|Q9UH17|ABC3B_HUMAN	0
565	sp|Q9Y448|SKAP_HUMAN	4041284	4577359	2905602	3868518	4.34184e+06	4441051	5.12621e+06	4416362	3926695	4640053	3.76565e+06	6.93133e+06	6.42269e+06	5393751	5716655	6402956	3.86349e+06	5.37911e+06	6.60509e+06	6827877	6636723	6.62078e+06	6525574	6800300	6.0786e+06	6150788	7035823	8495453	7.68454e+06	8.04018e+06	9263605	5126779	5.07872e+06	5743709	6696968	7.61862e+06	4.47675e-06	4.19156e+06	4.52821e+06	5555203	6.62875e+06	7.36018e+06	6.22034e+06	5.74737e+06	1.22846e+06	-1.26648	sp|Q9Y448|SKAP_HUMAN	0
566	sp|Q7Z2W4|ZCCHV_HUMAN	110000000	104000000	99000000	108000000	103000000	105000000	110000000	102000000	108000000	97800000	104000000	107000000	117000000	111000000	111000000	109000000	107000000	110000000	119000000	120000000	116000000	120000000	117000000	109000000	113000000	119000000	122000000	120000000	125000000	116000000	125000000	120000000	115000000	116000000	127000000	103000000	4.71954e-06	104500000	105500000	110500000	118000000	119500000	118000000	1.12667e+08	6.72805e+06	-1.21382	sp|Q7Z2W4|ZCCHV_HUMAN	0
567	sp|P52732|KIF11_HUMAN	14700000	15100000	15400000	16100000	13500000	14400000	15400000	13400000	17400000	11700000	15900000	14200000	18400000	18400000	17000000	16600000	17900000	16100000	20100000	20200000	19600000	20700000	19900000	16900000	19300000	21400000	20300000	20600000	21100000	21500000	19400000	15900000	16700000	20300000	20200000	11600000	4.94565e-06	14900000	14800000	17450000	20000000	20850000	18050000	17675000	2.5157e+06	-1.10307	sp|P52732|KIF11_HUMAN	0
568	sp|Q9UI42-2|CBPA4_HUMAN;sp|Q9UI42|CBPA4_HUMAN	0	242682	62441.8	72638.4	40678	42271.9	294305	140315	279282	277395	202390	90173.6	620416	518148	312851	125382	139682	216475	876287	1.1095e+06	717363	687970	514985	503573	740869	948917	1.05178e+06	296399	539617	425511	736050	630974	444817	308834	235188	272664	5.3747e-06	52356.9	239893	264663	702667	640243	376826	379441	249852	-1.30911	sp|Q9UI42-2|CBPA4_HUMAN;sp|Q9UI42|CBPA4_HUMAN	0
569	sp|P12429|ANXA3_HUMAN	451000000	483000000	445000000	433000000	424000000	471000000	482000000	477000000	454000000	485000000	467000000	452000000	437000000	474000000	503000000	476000000	460000000	493000000	499000000	533000000	481000000	525000000	515000000	454000000	546000000	569000000	581000000	486000000	552000000	504000000	545000000	598000000	547000000	499000000	532000000	484000000	5.53403e-06	448000000	472000000	475000000	507000000	549000000	538500000	498250000	4.00671e+07	-1.25415	sp|P12429|ANXA3_HUMAN	0
570	sp|Q9Y4C8|RBM19_HUMAN	5324203	6821501	5.50993e+06	5435080	5913800	6.05226e+06	6.7397e+06	6985696	5953230	6.97902e+06	6493471	5.751e+06	6721453	6338017	5.67593e+06	6285778	5542149	6600653	7.32232e+06	7156672	6028665	6409693	6550914	6.6869e+06	7468051	8.2874e+06	6.86171e+06	6428341	8671170	7.34607e+06	7029554	9356749	8289608	7617032	7.4222e+06	8158092	5.69839e-06	5.71186e+06	6.61658e+06	6.3119e+06	6.61891e+06	7.40706e+06	7887562	6.75898e+06	778452	-1.34512	sp|Q9Y4C8|RBM19_HUMAN	0
571	sp|P52209-2|6PGD_HUMAN;sp|P52209|6PGD_HUMAN	552000000	579000000	532000000	583000000	535000000	575000000	559000000	557000000	555000000	563000000	532000000	593000000	610000000	610000000	600000000	642000000	594000000	610000000	641000000	597000000	600000000	686000000	704000000	595000000	613000000	632000000	635000000	628000000	693000000	610000000	683000000	679000000	649000000	664000000	674000000	597000000	6.07552e-06	563500000	558000000	610000000	620500000	630000000	669000000	608500000	4.20571e+07	-1.06997	sp|P52209-2|6PGD_HUMAN;sp|P52209|6PGD_HUMAN	0
572	sp|Q13263|TIF1B_HUMAN	602000000	598000000	545000000	558000000	565000000	571000000	585000000	589000000	626000000	587000000	573000000	563000000	613000000	624000000	584000000	589000000	574000000	601000000	657000000	668000000	619000000	619000000	615000000	609000000	708000000	661000000	670000000	596000000	653000000	622000000	678000000	651000000	632000000	617000000	665000000	607000000	6.23727e-06	568000000	586000000	595000000	619000000	657000000	641500000	6.11083e+08	3.41766e+07	-1.26061	sp|Q13263|TIF1B_HUMAN	0
573	sp|P40222|TXLNA_HUMAN	54000000	52900000	52200000	48000000	45000000	51900000	58200000	54000000	60700000	47400000	51300000	61000000	57600000	58600000	56100000	50700000	58400000	56700000	58400000	58400000	64200000	63200000	72600000	58200000	63600000	62400000	65900000	64700000	67200000	62700000	66500000	58900000	57700000	60500000	66600000	55500000	6.28633e-06	52050000	56100000	57150000	60800000	64150000	59700000	58325000	4.18697e+06	-1.4987	sp|P40222|TXLNA_HUMAN	0
574	sp|Q99661|KIF2C_HUMAN	24300000	21700000	19500000	19600000	20000000	20200000	24500000	22200000	23600000	20200000	23300000	24400000	26200000	24800000	21100000	20000000	23400000	22100000	29000000	26900000	26900000	24300000	25800000	23000000	29500000	29300000	28300000	26500000	26600000	28500000	26600000	26900000	25300000	24700000	22200000	22200000	6.42677e-06	20100000	23450000	22750000	26350000	28400000	25000000	2.43417e+07	2.90713e+06	-1.45906	sp|Q99661|KIF2C_HUMAN	0
575	sp|P50613|CDK7_HUMAN	8130381	7184829	6727272	6668924	7170687	6.17872e+06	7800874	8169943	8682686	8.07092e+06	7197114	7647413	8.33233e+06	8120579	8019313	6443387	8061094	8157937	9340430	9014724	9267670	7715159	7.54017e+06	8655102	9347654	9294330	10900000	8967634	9891923	11000000	10700000	10000000	9101026	8804052	9915572	7360597	7.12494e-06	6.94898e+06	7.9359e+06	8.09084e+06	8834913	9.61979e+06	9508299	8.48979e+06	1.02698e+06	-1.50033	sp|P50613|CDK7_HUMAN	0
576	sp|Q9Y5J9|TIM8B_HUMAN	14500000	15500000	12200000	12100000	10700000	8697450	15200000	14600000	13900000	11400000	13200000	14100000	18700000	17600000	17000000	12900000	14400000	13300000	18900000	21400000	18100000	21700000	15500000	16500000	16000000	23400000	21600000	18900000	19800000	16700000	20500000	27900000	19900000	21400000	17700000	15700000	7.4409e-06	12150000	14000000	15700000	18500000	19350000	20200000	16650000	3.20905e+06	-1.40228	sp|Q9Y5J9|TIM8B_HUMAN	0
577	sp|P11532-5|DMD_HUMAN	9340591	8767809	8409017	8691384	9299800	7842661	10100000	8236185	10300000	8.1668e+06	11300000	10600000	11500000	11000000	10500000	9719774	10500000	10300000	11500000	10400000	11300000	10900000	10700000	10600000	11500000	13300000	11600000	11800000	12200000	12100000	15100000	14100000	12700000	12500000	11100000	8955350	7.69974e-06	8.7296e+06	10200000	10500000	10800000	11950000	12600000	1.07966e+07	1.36374e+06	-1.51568	sp|P11532-5|DMD_HUMAN	0
578	sp|Q9UJX3-2|APC7_HUMAN;sp|Q9UJX3|APC7_HUMAN	15500000	18700000	14900000	17800000	19400000	16700000	18200000	14500000	18700000	15200000	18300000	16000000	18600000	19700000	17600000	19100000	19500000	18700000	21400000	19000000	21000000	23200000	24000000	20300000	19800000	23400000	22900000	25700000	22400000	21700000	21800000	21300000	22900000	22100000	22600000	15600000	8.74192e-06	17250000	17100000	18900000	21200000	22650000	21950000	1.98417e+07	2.42062e+06	-1.07066	sp|Q9UJX3-2|APC7_HUMAN;sp|Q9UJX3|APC7_HUMAN	0
579	sp|Q00534|CDK6_HUMAN	3207565	2.85753e+06	2.72062e+06	2.60933e+06	2.97139e+06	2747595	3461762	2.7585e+06	2752054	2.71515e+06	2.94043e+06	2.32564e+06	3974983	3.64806e+06	4077248	3.50879e+06	3.36344e+06	3.32829e+06	5.10538e+06	5107835	3948229	3.96936e+06	4105264	3.57734e+06	4.32555e+06	5293590	4.17738e+06	4.20044e+06	4479605	4.191e+06	4.88461e+06	5.5764e+06	3.71153e+06	3.42017e+06	3.74361e+06	2.79743e+06	9.22194e-06	2.80256e+06	2.75528e+06	3.57842e+06	4.03731e+06	4.26299e+06	3.72757e+06	3.52736e+06	626951	-1.15606	sp|Q00534|CDK6_HUMAN	0
580	sp|Q9H0W8-2|SMG9_HUMAN;sp|Q9H0W8|SMG9_HUMAN	9521454	9089170	9544761	9309490	8431031	8933473	10100000	11400000	10300000	10300000	9300990	8462332	9434228	10000000	9687359	8601456	9885074	9467730	11500000	9959876	11000000	9223766	11000000	9745137	12900000	12100000	11300000	11100000	12200000	10800000	11500000	11000000	11500000	11300000	10400000	13000000	9.29489e-06	9199330	10200000	9.57754e+06	10479938	11700000	11400000	1.04261e+07	984920	-1.24559	sp|Q9H0W8-2|SMG9_HUMAN;sp|Q9H0W8|SMG9_HUMAN	0
581	sp|O75391|SPAG7_HUMAN	19500000	21800000	18100000	20000000	19800000	17900000	20700000	21400000	19100000	19400000	19200000	19800000	20900000	22000000	22600000	25600000	19900000	21900000	25000000	24500000	25000000	22400000	22200000	20800000	22400000	24300000	23500000	22900000	23500000	22400000	24000000	22700000	23200000	25300000	23400000	22800000	9.39733e-06	19650000	19600000	21950000	23450000	23200000	23300000	2.18583e+07	1.81092e+06	-1.21946	sp|O75391|SPAG7_HUMAN	0
582	sp|Q9NZN4|EHD2_HUMAN	3.95126e+06	4.03591e+06	3472720	2.97709e+06	3.31449e+06	2.62643e+06	3.82521e+06	3.91802e+06	3.3691e+06	2.66304e+06	3.56127e+06	2.9547e+06	6.02035e+06	4.96157e+06	4.98004e+06	4.81613e+06	4.89703e+06	4974120	5.76193e+06	4.93365e+06	5522397	5337856	5.41158e+06	4941445	6238653	5.45298e+06	4.97679e+06	5231972	4766302	4571066	5.86481e+06	6.03003e+06	5019637	4.38512e+06	4.77255e+06	3.61548e+06	9.67583e-06	3.3936e+06	3.46518e+06	4.96785e+06	5.37472e+06	5.10438e+06	4.89609e+06	4.53364e+06	871131	-1.30868	sp|Q9NZN4|EHD2_HUMAN	0
583	sp|Q92520|FAM3C_HUMAN	8850348	8748023	8763813	8502948	9351596	8678738	10400000	9363270	9130938	9140434	7907397	7.72883e+06	11700000	9712226	10300000	10300000	7611063	9738305	11000000	10700000	9535050	10100000	9483191	11300000	10100000	12500000	10800000	11800000	11800000	10700000	12300000	11800000	10400000	11100000	11300000	10300000	1.00325e-05	8755918	9135686	1.00192e+07	10400000	11300000	11200000	1.01351e+07	1.04648e+06	-1.31795	sp|Q92520|FAM3C_HUMAN	0
584	sp|Q96EU6-2|RRP36_HUMAN;sp|Q96EU6|RRP36_HUMAN	1.76825e+06	2.84924e+06	2.50385e+06	2093701	2167189	2.31728e+06	2.00471e+06	3.30976e+06	2.64223e+06	2.95579e+06	2.42667e+06	2.15387e+06	2.70142e+06	2593373	2.3231e+06	2.78741e+06	3356066	2538771	2752425	3.76954e+06	3390997	3.53808e+06	3508734	3.23814e+06	2897885	3750501	3.17668e+06	4.5456e+06	3464366	3.5596e+06	3781141	2.89956e+06	2.69924e+06	3.74977e+06	3.27619e+06	3.85661e+06	1.08098e-05	2.24224e+06	2534451	2.6474e+06	3.44987e+06	3.51198e+06	3512981	2.98315e+06	572926	-1.29321	sp|Q96EU6-2|RRP36_HUMAN;sp|Q96EU6|RRP36_HUMAN	0
585	sp|Q9UBK8-2|MTRR_HUMAN;sp|Q9UBK8|MTRR_HUMAN	14600000	16100000	14600000	14900000	15500000	14100000	16300000	15200000	15200000	17400000	15700000	15700000	17300000	15700000	16800000	15600000	17600000	15500000	17400000	19100000	17700000	16000000	16700000	15300000	19500000	17800000	19700000	18000000	17300000	17100000	19200000	18700000	18800000	17500000	16300000	16700000	1.1603e-05	14750000	15700000	16250000	17050000	17900000	18100000	16625000	1.30336e+06	-1.43859	sp|Q9UBK8-2|MTRR_HUMAN;sp|Q9UBK8|MTRR_HUMAN	0
586	sp|Q9NUQ3|TXLNG_HUMAN	47300000	42800000	40700000	40000000	42000000	39600000	43400000	41100000	43500000	40400000	39900000	46300000	48400000	43500000	44700000	43800000	46000000	41900000	53000000	43900000	50900000	48600000	54800000	50500000	51300000	47800000	49700000	47100000	52100000	54200000	55800000	45100000	48500000	51600000	52100000	43900000	1.16147e-05	41350000	42250000	44250000	50700000	50500000	50050000	4.65167e+07	4.37923e+06	-1.17981	sp|Q9NUQ3|TXLNG_HUMAN	0
587	sp|P56945-2|BCAR1_HUMAN;sp|P56945-3|BCAR1_HUMAN;sp|P56945-5|BCAR1_HUMAN;sp|P56945-6|BCAR1_HUMAN;sp|P56945-7|BCAR1_HUMAN;sp|P56945-8|BCAR1_HUMAN;sp|P56945|BCAR1_HUMAN	10200000	9504231	9247187	10200000	8863732	10200000	11400000	12400000	11000000	11400000	9227156	10300000	11200000	10500000	11000000	10800000	9912256	10800000	13100000	11000000	13600000	12000000	10100000	12100000	13100000	12700000	13200000	11700000	12000000	10800000	14100000	13700000	14000000	12000000	11700000	12100000	1.52392e-05	9.85212e+06	11200000	10800000	12050000	12350000	12900000	1.15254e+07	1.12042e+06	-1.49341	sp|P56945-2|BCAR1_HUMAN;sp|P56945-3|BCAR1_HUMAN;sp|P56945-5|BCAR1_HUMAN;sp|P56945-6|BCAR1_HUMAN;sp|P56945-7|BCAR1_HUMAN;sp|P56945-8|BCAR1_HUMAN;sp|P56945|BCAR1_HUMAN	0
588	sp|Q86UD0|SAPC2_HUMAN	375601	369195	173163	180314	0	0	389244	123247	356536	0	346679	408035	481438	398977	391586	0	369614	346076	532802	561651	541537	498101	559228	495124	626496	683047	664459	605638	678993	678135	652434	633228	601141	558433	601371	0	2.02269e-05	176738	351608	380600	537170	671297	601256	453112	183608	-1.50523	sp|Q86UD0|SAPC2_HUMAN	0
589	sp|Q9BWU0|NADAP_HUMAN	21300000	20600000	15000000	19900000	18500000	19500000	19400000	18600000	20300000	17600000	19700000	19100000	23800000	22800000	22000000	23000000	18600000	22100000	26500000	24200000	22200000	22000000	22900000	23200000	25400000	23500000	24500000	23200000	23100000	22700000	26400000	25200000	23700000	22200000	24100000	19300000	2.04008e-05	19700000	19250000	22450000	23050000	23350000	23900000	21950000	1.97864e+06	-1.13715	sp|Q9BWU0|NADAP_HUMAN	0
590	sp|Q15154|PCM1_HUMAN	10200000	9451624	7.01764e+06	8687449	8101526	8928925	8982123	8539861	10600000	8253152	9433164	8998848	11400000	10900000	9873856	8503335	9342808	9268526	10600000	9941177	12200000	10400000	10800000	12600000	10000000	11200000	11600000	10900000	11900000	13800000	13200000	11000000	12200000	13600000	11400000	9323726	2.49704e-05	8808187	8.99049e+06	9608332	10700000	11400000	11800000	1.02178e+07	1.26477e+06	-1.11455	sp|Q15154|PCM1_HUMAN	0
591	sp|P08238|HS90B_HUMAN	4400000000	4560000000	4120000000	4420000000	4470000000	4210000000	4420000000	4810000000	4320000000	4670000000	4420000000	5000000000	4550000000	4950000000	4900000000	4530000000	4200000000	4560000000	5290000000	5000000000	5230000000	4650000000	4580000000	4980000000	4500000000	5120000000	5070000000	4880000000	5060000000	5420000000	5050000000	4920000000	5040000000	5100000000	5170000000	5040000000	2.59128e-05	4410000000	4545000000	4555000000	4990000000	5065000000	5045000000	4.76833e+09	2.95798e+08	-1.21141	sp|P08238|HS90B_HUMAN	0
592	sp|P19525|E2AK2_HUMAN	63100000	62000000	58600000	58800000	55800000	57000000	63300000	60000000	60500000	64700000	61300000	59400000	69400000	66200000	63600000	66300000	62000000	65200000	70500000	67500000	61800000	63300000	61100000	66900000	69000000	67400000	70300000	63600000	64200000	65900000	70800000	69500000	69000000	68700000	64700000	67700000	2.78926e-05	58700000	60900000	65700000	65100000	66650000	68850000	6.43167e+07	3.78796e+06	-1.48277	sp|P19525|E2AK2_HUMAN	0
593	sp|O75348|VATG1_HUMAN	26500000	23200000	20000000	24400000	23000000	24600000	23000000	27100000	23700000	27100000	27700000	29500000	29700000	27700000	25800000	24200000	23800000	24100000	29000000	30500000	30900000	25600000	25800000	26900000	30900000	32300000	28800000	30500000	28500000	29500000	32600000	35600000	29700000	31000000	27400000	27700000	3.05423e-05	23800000	27100000	25000000	27950000	30000000	30350000	2.73667e+07	2.62939e+06	-1.35646	sp|O75348|VATG1_HUMAN	0
594	sp|Q9Y314|NOSIP_HUMAN	61300000	56500000	43600000	45300000	43500000	51900000	51500000	47000000	47600000	38800000	55500000	51400000	69900000	63500000	53300000	55900000	46600000	53000000	74900000	67600000	64100000	60600000	57800000	66000000	80000000	73500000	74300000	64700000	65900000	66500000	79200000	75100000	68300000	67400000	65500000	44000000	3.27397e-05	48600000	49500000	54600000	65050000	70000000	67850000	5.92667e+07	9.52122e+06	-1.1203	sp|Q9Y314|NOSIP_HUMAN	0
595	sp|P49459|UBE2A_HUMAN	13000000	16900000	6.3717e+06	11600000	7.16111e+06	9642022	8760504	11700000	11000000	16700000	13900000	16300000	18100000	16200000	14000000	19900000	11600000	16100000	20100000	23300000	11300000	24900000	16300000	14600000	26700000	23300000	20500000	14300000	23000000	22100000	19500000	28000000	17000000	15900000	21700000	26500000	3.47581e-05	10621011	12800000	16150000	18200000	22550000	20600000	1.68202e+07	4.56207e+06	-1.35885	sp|P49459|UBE2A_HUMAN	0
596	sp|Q8NB46|ANR52_HUMAN	1.35988e+06	1.34731e+06	1.19999e+06	1.36149e+06	1.15269e+06	1.11238e+06	1581966	940095	1.74314e+06	1015818	1.77936e+06	771250	2.28294e+06	2.26708e+06	1.70284e+06	1533188	1.60732e+06	1.6384e+06	2.78528e+06	2.25437e+06	2.10629e+06	1.73902e+06	1.93423e+06	1.76624e+06	2400485	2.41126e+06	2.41565e+06	1.73287e+06	2218345	1.81696e+06	2.14512e+06	2.52074e+06	1.72759e+06	2235247	2.18742e+06	1.37213e+06	3.4775e-05	1.27365e+06	1298892	1.67062e+06	2.02026e+06	2309415	2.16627e+06	1.78985e+06	444172	-1.16216	sp|Q8NB46|ANR52_HUMAN	0
597	sp|O75934|SPF27_HUMAN	25900000	33600000	13400000	24300000	18400000	24900000	16100000	22400000	19100000	34600000	26700000	31400000	33800000	29900000	31300000	30600000	16300000	32800000	41100000	37400000	32300000	44000000	35300000	34500000	44000000	37700000	41700000	31100000	33700000	37100000	36600000	35800000	33100000	33800000	39200000	30900000	3.65783e-05	24600000	24550000	30950000	36350000	37400000	34800000	3.14417e+07	5.75182e+06	-1.18948	sp|O75934|SPF27_HUMAN	0
598	sp|Q9Y3F4-2|STRAP_HUMAN;sp|Q9Y3F4|STRAP_HUMAN	199000000	229000000	166000000	192000000	170000000	194000000	177000000	185000000	201000000	203000000	211000000	214000000	213000000	213000000	218000000	224000000	184000000	214000000	244000000	227000000	212000000	276000000	236000000	210000000	272000000	242000000	269000000	210000000	249000000	221000000	247000000	299000000	239000000	237000000	246000000	212000000	3.90754e-05	193000000	202000000	213500000	231500000	245500000	242500000	2.21333e+08	2.17868e+07	-1.30048	sp|Q9Y3F4-2|STRAP_HUMAN;sp|Q9Y3F4|STRAP_HUMAN	0
599	sp|O95239|KIF4A_HUMAN	15900000	15100000	13300000	13800000	14000000	14800000	15500000	13700000	16600000	12100000	15300000	14900000	15800000	16100000	15500000	15600000	14600000	14200000	17300000	16500000	17700000	15100000	16900000	16300000	17900000	18000000	16000000	18100000	17600000	17900000	19100000	16600000	18100000	18500000	17300000	13700000	4.19319e-05	14400000	15100000	15550000	16700000	17900000	17700000	16225000	1.43239e+06	-1.27409	sp|O95239|KIF4A_HUMAN	0
600	sp|O75962-2|TRIO_HUMAN;sp|O75962-4|TRIO_HUMAN;sp|O75962|TRIO_HUMAN	705772	825277	1.09424e+06	720742	883076	920477	958543	1.01663e+06	1.00414e+06	996311	1.0304e+06	757267	606868	1.07018e+06	949727	1.12439e+06	720031	958313	1.15317e+06	1203140	1.19179e+06	912816	1.02994e+06	1205487	1.20617e+06	1.1579e+06	1361675	1.29899e+06	1.18066e+06	1.33805e+06	957299	1.1753e+06	1.36732e+06	1.51219e+06	1.30061e+06	1.07326e+06	4.50055e-05	854177	1.00022e+06	954020	1.17248e+06	1.25258e+06	1.23796e+06	1.07857e+06	165231	-1.35807	sp|O75962-2|TRIO_HUMAN;sp|O75962-4|TRIO_HUMAN;sp|O75962|TRIO_HUMAN	0
601	sp|Q5SRE5|NU188_HUMAN	77400000	78300000	95400000	86000000	82900000	80200000	86600000	113000000	102000000	63400000	81200000	89900000	115000000	87800000	79000000	104000000	85900000	90200000	126000000	104000000	113000000	120000000	90800000	87100000	120000000	110000000	115000000	91600000	126000000	128000000	127000000	123000000	120000000	107000000	120000000	99500000	4.7659e-05	81550000	88250000	89000000	108500000	117500000	120000000	100800000	1.65778e+07	-1.16119	sp|Q5SRE5|NU188_HUMAN	0
602	sp|P40227|TCPZ_HUMAN	362000000	400000000	355000000	359000000	363000000	370000000	393000000	355000000	410000000	394000000	371000000	363000000	394000000	379000000	405000000	409000000	405000000	399000000	392000000	437000000	387000000	418000000	456000000	380000000	498000000	435000000	439000000	388000000	431000000	417000000	409000000	429000000	416000000	405000000	419000000	422000000	5.11763e-05	362500000	382000000	402000000	405000000	433000000	417500000	4.00333e+08	2.51151e+07	-1.5064	sp|P40227|TCPZ_HUMAN	0
603	sp|Q14249|NUCG_HUMAN	361652	599939	282268	348179	261087	427233	558656	341904	412320	688089	645537	372559	282104	1.01159e+06	882088	584570	386491	525247	1.40737e+06	1.35539e+06	1.09757e+06	1719742	1070051	516123	1.89198e+06	874481	1.39376e+06	775320	1.00999e+06	691486	661066	1.0948e+06	1.03188e+06	917845	1.00163e+06	751839	5.57572e-05	354916	485488	554909	1.22648e+06	942234	959735	753960	338231	-1.1798	sp|Q14249|NUCG_HUMAN	0
604	sp|Q29983|MICA_HUMAN	929834	1.44078e+06	0	931979	1.35277e+06	927325	1.34248e+06	1.8573e+06	946635	1.84194e+06	1.31072e+06	2.01301e+06	0	1357149	1.06558e+06	1.10009e+06	2.02213e+06	1667363	990616	758955	1.9911e+06	1.87766e+06	2.63752e+06	2.32645e+06	2.25418e+06	2.36443e+06	1.44711e+06	2152795	3255074	3.25355e+06	2.52484e+06	1.93051e+06	2.9363e+06	2.02839e+06	3.59118e+06	4.12391e+06	5.98783e-05	930906	1.59221e+06	1.22862e+06	1.93438e+06	2309305	2.73057e+06	1.78766e+06	673420	-1.27225	sp|Q29983|MICA_HUMAN	0
605	sp|Q7L1Q6-3|BZW1_HUMAN;sp|Q7L1Q6-4|BZW1_HUMAN;sp|Q7L1Q6|BZW1_HUMAN	406000000	455000000	428000000	426000000	429000000	436000000	452000000	460000000	447000000	492000000	443000000	512000000	474000000	442000000	465000000	455000000	473000000	485000000	473000000	444000000	474000000	434000000	506000000	460000000	509000000	550000000	514000000	492000000	541000000	531000000	539000000	552000000	501000000	487000000	501000000	448000000	6.45175e-05	428500000	456000000	469000000	466500000	522500000	501000000	4.73917e+08	3.33368e+07	-1.36236	sp|Q7L1Q6-3|BZW1_HUMAN;sp|Q7L1Q6-4|BZW1_HUMAN;sp|Q7L1Q6|BZW1_HUMAN	0
606	sp|P58107|EPIPL_HUMAN	55700000	65700000	57200000	59800000	59300000	65200000	55300000	63900000	71500000	65300000	61400000	52300000	68800000	77200000	70500000	60700000	56300000	69100000	77600000	79100000	81200000	88600000	69700000	81100000	61400000	85000000	83800000	81200000	69600000	76100000	65500000	72400000	78700000	75900000	70500000	61500000	7.74384e-05	59550000	62650000	68950000	80100000	78650000	71450000	70225000	8.28201e+06	-1.28894	sp|P58107|EPIPL_HUMAN	0
607	sp|Q9H496|IFG15_HUMAN	957249	751473	644874	1.3068e+06	1.12354e+06	1.38083e+06	884542	545832	1283877	675699	2172282	2.08804e+06	1.45246e+06	2.55018e+06	1.90898e+06	1.61347e+06	1.51305e+06	2.04995e+06	2.47358e+06	2.47058e+06	2.25513e+06	2.71182e+06	3113211	1994892	1.46616e+06	2.16427e+06	2920800	1.60023e+06	2522982	2.74319e+06	2000557	2.90686e+06	2.38507e+06	2.00315e+06	2.77614e+06	1.18833e+06	7.75523e-05	1.04039e+06	1.08421e+06	1.76122e+06	2.47208e+06	2.34363e+06	2.19411e+06	1.81594e+06	631171	-1.22874	sp|Q9H496|IFG15_HUMAN	0
608	sp|Q2NL82|TSR1_HUMAN	152000000	147000000	129000000	140000000	136000000	136000000	153000000	143000000	146000000	144000000	141000000	135000000	157000000	151000000	141000000	144000000	132000000	143000000	159000000	157000000	151000000	148000000	135000000	151000000	163000000	162000000	157000000	153000000	161000000	158000000	166000000	177000000	162000000	157000000	150000000	146000000	8.0287e-05	138000000	143500000	143500000	151000000	159500000	159500000	1.49167e+08	9.00925e+06	-1.23947	sp|Q2NL82|TSR1_HUMAN	0
609	sp|Q9P2S5|WRP73_HUMAN	513601	684820	472344	507707	681497	553987	887211	682724	646194	261049	567962	396846	906587	555836	745218	637177	882363	559167	819249	834407	764774	761141	764206	701029	1.02513e+06	981680	1.02499e+06	658863	835423	1.02982e+06	879381	1.35211e+06	1.08329e+06	821119	907825	709481	8.22216e-05	533794	607078	691197	764490	1.00333e+06	893603	748916	176427	-1.21933	sp|Q9P2S5|WRP73_HUMAN	0
610	sp|Q9H900|ZWILC_HUMAN	10100000	9183997	8400583	9248755	8883786	10800000	9219194	8632512	8997307	10400000	10100000	8533887	11400000	11700000	11700000	10200000	10200000	10800000	12300000	13000000	10900000	12100000	11300000	12400000	9579044	12200000	14000000	11100000	11300000	12400000	11300000	13300000	10300000	11000000	12500000	9864538	9.21445e-05	9216376	9.10825e+06	11100000	12200000	11750000	11150000	1.07541e+07	1.29863e+06	-1.18411	sp|Q9H900|ZWILC_HUMAN	0
611	sp|Q9NRN7|ADPPT_HUMAN	2.59014e+06	3.3186e+06	2.50248e+06	2845808	3.11124e+06	2893577	3.72897e+06	2735948	3706714	3.40155e+06	3.97212e+06	3570235	3834788	4445633	5104175	3549750	3366544	3.89574e+06	4.76196e+06	6079978	5816720	6554078	3.41001e+06	3.47564e+06	4692270	5.5863e+06	7176066	3.83444e+06	6.52758e+06	5375924	4.6463e+06	12300000	6467843	6081352	6.4667e+06	4.61179e+06	0.000106853	2.86969e+06	3.63847e+06	3.86527e+06	5.28934e+06	5.48111e+06	6.27403e+06	4569652	1.30436e+06	-1.30329	sp|Q9NRN7|ADPPT_HUMAN	0
612	sp|O75153|CLU_HUMAN	148000000	153000000	149000000	144000000	143000000	141000000	169000000	151000000	156000000	136000000	145000000	146000000	168000000	155000000	159000000	135000000	155000000	143000000	176000000	171000000	169000000	151000000	169000000	162000000	169000000	178000000	185000000	173000000	174000000	172000000	193000000	194000000	181000000	163000000	166000000	136000000	0.000110824	146000000	148500000	155000000	169000000	173500000	173500000	1.60917e+08	1.25993e+07	-1.18393	sp|O75153|CLU_HUMAN	0
613	sp|P49643|PRI2_HUMAN	33000000	32600000	30200000	33600000	31200000	32400000	32800000	31400000	32100000	30400000	32700000	26700000	34100000	33900000	35600000	31300000	34800000	36200000	36700000	36900000	32600000	37800000	35100000	35100000	37300000	35900000	35300000	35000000	36100000	35200000	35200000	39500000	37000000	35100000	33900000	34700000	0.000117225	32500000	31750000	34450000	35900000	35600000	35150000	34225000	1.71486e+06	-1.00591	sp|P49643|PRI2_HUMAN	0
614	sp|Q9Y6A5|TACC3_HUMAN	7437063	6.8519e+06	5.7418e+06	6316437	6.43933e+06	6313928	8222085	6119430	7.25922e+06	4.90617e+06	7570012	6241587	7950483	8115678	7084796	6410300	8.31951e+06	5460588	9032121	8.25148e+06	9655436	8029278	9798124	7.97627e+06	8824594	9463266	8708520	8613922	8.14639e+06	8714650	8695243	6691639	8290289	8213259	8191995	5722122	0.000118022	6.37788e+06	6.75041e+06	7.51764e+06	8.6418e+06	8711585	8202627	7.70032e+06	984469	-1.3433	sp|Q9Y6A5|TACC3_HUMAN	0
615	sp|P46060|RAGP1_HUMAN	139000000	143000000	117000000	144000000	126000000	149000000	136000000	136000000	144000000	131000000	152000000	156000000	139000000	165000000	148000000	149000000	142000000	170000000	164000000	167000000	160000000	182000000	161000000	152000000	174000000	168000000	176000000	159000000	185000000	157000000	152000000	186000000	166000000	171000000	164000000	124000000	0.000120393	141000000	140000000	148500000	162500000	171000000	165000000	1.54667e+08	1.32275e+07	-1.0332	sp|P46060|RAGP1_HUMAN	0
616	sp|Q6P2Q9|PRP8_HUMAN	644000000	654000000	592000000	626000000	603000000	637000000	680000000	666000000	645000000	635000000	660000000	606000000	679000000	714000000	669000000	623000000	646000000	661000000	707000000	675000000	711000000	676000000	675000000	652000000	643000000	734000000	716000000	679000000	697000000	688000000	742000000	725000000	748000000	687000000	692000000	645000000	0.000122103	631500000	652500000	665000000	675500000	692500000	708500000	6.70917e+08	2.76666e+07	-1.4247	sp|Q6P2Q9|PRP8_HUMAN	0
617	sp|Q9GZZ1|NAA50_HUMAN	37300000	38700000	33400000	36700000	37900000	40500000	34300000	33900000	45500000	37500000	52600000	45200000	47900000	54000000	47300000	38200000	47600000	45400000	53000000	43400000	47500000	62700000	49200000	47300000	48000000	52900000	60600000	52200000	54800000	53500000	49500000	58400000	54200000	53500000	52800000	32300000	0.000122103	37600000	41350000	47450000	48350000	53200000	53150000	46850000	6.29976e+06	-1.46831	sp|Q9GZZ1|NAA50_HUMAN	0
618	sp|Q9Y6Y0|NS1BP_HUMAN	5691243	6528140	4.41204e+06	5344833	5372418	5713653	6.40138e+06	5063521	6991644	3384323	6.07896e+06	8394519	7209590	8113685	7.23736e+06	7288124	7.99847e+06	7.38461e+06	9665595	9450039	9333483	10000000	8935748	7.57353e+06	7.45754e+06	8075061	6.8159e+06	8696417	8889526	7.50123e+06	7.24163e+06	8.13838e+06	9464996	8.27216e+06	8.2106e+06	4.61976e+06	0.000122103	5.53183e+06	6.24017e+06	7.33637e+06	9391761	7.78815e+06	8.17449e+06	7.41046e+06	1.38248e+06	-1.35889	sp|Q9Y6Y0|NS1BP_HUMAN	0
619	sp|P17980|PRS6A_HUMAN	246000000	281000000	185000000	231000000	200000000	233000000	208000000	256000000	206000000	276000000	245000000	247000000	286000000	280000000	255000000	263000000	170000000	284000000	316000000	287000000	260000000	292000000	251000000	270000000	356000000	298000000	305000000	283000000	299000000	272000000	324000000	320000000	306000000	289000000	319000000	248000000	0.000125809	232000000	246000000	271500000	278500000	298500000	312500000	2.73167e+08	3.05052e+07	-1.3495	sp|P17980|PRS6A_HUMAN	0
620	sp|Q9UQB8-2|BAIP2_HUMAN;sp|Q9UQB8-3|BAIP2_HUMAN;sp|Q9UQB8-4|BAIP2_HUMAN;sp|Q9UQB8-5|BAIP2_HUMAN;sp|Q9UQB8-6|BAIP2_HUMAN;sp|Q9UQB8|BAIP2_HUMAN	1707216	1.55069e+06	1.15639e+06	928493	1.13983e+06	1297025	1.36907e+06	1699443	1.23792e+06	1255403	1.25631e+06	1.48581e+06	1488609	1.88725e+06	1.54959e+06	1.77709e+06	1.09477e+06	1.55957e+06	2.03238e+06	1.69601e+06	1.36232e+06	1.71919e+06	1.53676e+06	1.78985e+06	2467270	1.50506e+06	2466196	1.71416e+06	2.00181e+06	1.95644e+06	1.97217e+06	1965658	1984628	1.62943e+06	1.89458e+06	1.56475e+06	0.000126623	1.22671e+06	1.31269e+06	1.55458e+06	1.7076e+06	1.97913e+06	1.93012e+06	1.61847e+06	311835	-1.25632	sp|Q9UQB8-2|BAIP2_HUMAN;sp|Q9UQB8-3|BAIP2_HUMAN;sp|Q9UQB8-4|BAIP2_HUMAN;sp|Q9UQB8-5|BAIP2_HUMAN;sp|Q9UQB8-6|BAIP2_HUMAN;sp|Q9UQB8|BAIP2_HUMAN	0
621	sp|Q16222-3|UAP1_HUMAN;sp|Q16222|UAP1_HUMAN	40500000	42900000	36000000	44300000	42300000	43700000	43900000	36900000	46200000	37500000	46800000	44300000	50200000	51400000	50000000	46000000	55500000	47900000	53600000	50200000	49000000	55400000	56500000	47900000	45500000	56300000	55800000	49200000	56900000	52500000	48400000	60300000	55600000	56000000	54600000	38400000	0.000128914	42600000	44100000	50100000	51900000	54150000	55100000	4.96583e+07	5.21003e+06	-1.35476	sp|Q16222-3|UAP1_HUMAN;sp|Q16222|UAP1_HUMAN	0
622	sp|O00571|DDX3X_HUMAN	541000000	587000000	499000000	548000000	514000000	544000000	595000000	478000000	603000000	490000000	602000000	625000000	614000000	593000000	589000000	583000000	595000000	628000000	614000000	658000000	625000000	632000000	652000000	603000000	671000000	659000000	722000000	580000000	687000000	645000000	669000000	738000000	677000000	633000000	639000000	502000000	0.000132619	542500000	598500000	594000000	628500000	665000000	654000000	613750000	4.50852e+07	-1.58034	sp|O00571|DDX3X_HUMAN	0
623	sp|Q9NP72|RAB18_HUMAN	6796027	5010112	6120447	4707320	5068234	6082309	6492824	4557558	6512044	3725924	6310910	5.7657e+06	8051891	7566571	6180727	5779962	5.60987e+06	5623476	8.23464e+06	7680535	7.56552e+06	6.44594e+06	6421387	7413143	7295873	9190654	8334348	7835468	7.79248e+06	8183100	9165886	9634748	8057988	7972429	7835178	4517987	0.000137578	5.57527e+06	6.0383e+06	5.98034e+06	7.48933e+06	8009284	8.01521e+06	6.85129e+06	1.1091e+06	-1.1505	sp|Q9NP72|RAB18_HUMAN	0
624	sp|Q9H3U1-2|UN45A_HUMAN	134000000	136000000	124000000	132000000	125000000	118000000	146000000	131000000	137000000	122000000	116000000	120000000	142000000	145000000	142000000	138000000	141000000	130000000	149000000	151000000	139000000	145000000	143000000	132000000	138000000	152000000	149000000	142000000	147000000	134000000	145000000	162000000	150000000	147000000	144000000	142000000	0.000141409	128500000	126500000	141500000	144000000	144500000	146000000	138500000	8.66603e+06	-1.15393	sp|Q9H3U1-2|UN45A_HUMAN	0
625	sp|O43172-2|PRP4_HUMAN;sp|O43172|PRP4_HUMAN	37800000	42500000	28800000	36000000	32900000	36300000	35500000	35300000	41600000	37800000	40400000	40400000	41900000	40300000	45500000	41600000	35500000	43600000	47700000	49200000	38900000	52000000	43400000	40700000	55200000	46800000	54000000	37700000	46200000	42300000	49800000	50100000	45400000	40300000	48500000	39900000	0.000152903	36150000	39100000	41750000	45550000	46500000	46950000	4.26667e+07	4.41324e+06	-1.47662	sp|O43172-2|PRP4_HUMAN;sp|O43172|PRP4_HUMAN	0
626	sp|Q15699|ALX1_HUMAN	427589	297878	116854	468829	223455	330592	360058	88294.2	378495	235706	461389	659403	344969	752365	294240	774018	300230	559623	634268	512474	681716	988302	625633	563965	560552	799299	1.00997e+06	964216	1.1024e+06	787610	561183	652673	464361	464904	1.00764e+06	239805	0.000163128	314235	369276	452296	629950	881757	513044	526760	206093	-1.03121	sp|Q15699|ALX1_HUMAN	0
627	sp|P36543|VATE1_HUMAN	24100000	20600000	19100000	18100000	26000000	17600000	19600000	23200000	19400000	24100000	19300000	17900000	22500000	22800000	21400000	25300000	20300000	22200000	24100000	24800000	22500000	25500000	22500000	22200000	25400000	26200000	26000000	24900000	24500000	22300000	28700000	24400000	24600000	27000000	25700000	24400000	0.000164471	19850000	19500000	22350000	23300000	25150000	25150000	22550000	2.47851e+06	-1.08937	sp|P36543|VATE1_HUMAN	0
628	sp|P55209-2|NP1L1_HUMAN;sp|P55209|NP1L1_HUMAN	348000000	331000000	241000000	310000000	277000000	274000000	286000000	349000000	263000000	323000000	306000000	260000000	368000000	381000000	363000000	357000000	296000000	350000000	452000000	409000000	346000000	397000000	343000000	361000000	458000000	383000000	356000000	362000000	352000000	352000000	394000000	354000000	307000000	354000000	350000000	365000000	0.000165199	293500000	296000000	360000000	379000000	359000000	354000000	340250000	3.62653e+07	-1.28911	sp|P55209-2|NP1L1_HUMAN;sp|P55209|NP1L1_HUMAN	0
629	sp|Q92597|NDRG1_HUMAN	64800000	69400000	49900000	67600000	54800000	63000000	58600000	60900000	57200000	69600000	62300000	74400000	66300000	74000000	68200000	79800000	67900000	82800000	78600000	81100000	73200000	85100000	73800000	82500000	75800000	80500000	75500000	76800000	67100000	68200000	72000000	72600000	69100000	72700000	71000000	62600000	0.000165199	63900000	61600000	71100000	79850000	75650000	71500000	70600000	6.89949e+06	-0.971086	sp|Q92597|NDRG1_HUMAN	0
630	sp|P62195|PRS8_HUMAN	141000000	156000000	117000000	137000000	127000000	143000000	147000000	131000000	160000000	130000000	150000000	134000000	155000000	167000000	162000000	144000000	136000000	160000000	169000000	173000000	150000000	169000000	140000000	149000000	184000000	184000000	180000000	146000000	173000000	158000000	175000000	199000000	178000000	168000000	178000000	134000000	0.00017361	139000000	140500000	157500000	159500000	176500000	176500000	158250000	1.64552e+07	-1.16984	sp|P62195|PRS8_HUMAN	0
631	sp|Q15029-2|U5S1_HUMAN;sp|Q15029|U5S1_HUMAN	442000000	454000000	445000000	454000000	439000000	437000000	460000000	437000000	457000000	421000000	462000000	427000000	476000000	490000000	493000000	432000000	434000000	465000000	503000000	496000000	495000000	521000000	456000000	457000000	459000000	528000000	526000000	489000000	479000000	473000000	485000000	509000000	502000000	484000000	487000000	455000000	0.000175928	443500000	447000000	470500000	495500000	484000000	486000000	4.71083e+08	2.15718e+07	-1.27868	sp|Q15029-2|U5S1_HUMAN;sp|Q15029|U5S1_HUMAN	0
632	sp|Q9HBU6|EKI1_HUMAN	109861	26582.5	91042.1	85462.8	0	83286.5	107079	97870.8	104660	73354.7	123368	110446	89765.9	107365	146081	0	84255.8	150368	109628	91391.4	206840	202246	189006	153713	168331	128271	165583	142551	177460	180878	154588	163025	166716	114750	162384	106974	0.000176664	84374.7	105870	98565.7	171359	166957	158486	130935	38819.3	-1.19942	sp|Q9HBU6|EKI1_HUMAN	0
633	sp|P82094-2|TMF1_HUMAN;sp|P82094|TMF1_HUMAN	811573	620417	801311	813151	659359	645810	960040	407748	950128	184045	945253	992595	1.13453e+06	1.78823e+06	1.20345e+06	961131	1.14209e+06	1.0419e+06	1.35363e+06	1.04486e+06	1.38849e+06	1.50807e+06	1.68144e+06	1.0834e+06	983751	1.61287e+06	1.57363e+06	1.38608e+06	1.34369e+06	1.63917e+06	1447503	1.34876e+06	1.71837e+06	1.49519e+06	1.6824e+06	436204	0.000177844	730335	947690	1.13831e+06	1.37106e+06	1479858	1.47135e+06	1.18977e+06	306149	-1.50068	sp|P82094-2|TMF1_HUMAN;sp|P82094|TMF1_HUMAN	0
634	sp|Q14116-2|IL18_HUMAN;sp|Q14116|IL18_HUMAN	219000000	223000000	159000000	196000000	173000000	191000000	204000000	208000000	227000000	195000000	214000000	205000000	246000000	231000000	230000000	240000000	187000000	223000000	259000000	297000000	216000000	256000000	200000000	198000000	322000000	284000000	266000000	216000000	257000000	234000000	293000000	329000000	244000000	259000000	248000000	219000000	0.000217983	193500000	206500000	230500000	236000000	261500000	253500000	230250000	2.63244e+07	-1.39604	sp|Q14116-2|IL18_HUMAN;sp|Q14116|IL18_HUMAN	0
635	sp|Q86XP3|DDX42_HUMAN	99300000	90000000	89600000	89500000	91000000	79700000	98700000	93000000	95600000	85700000	97700000	90900000	99400000	97900000	96400000	95200000	92200000	97900000	108000000	109000000	100000000	98400000	87800000	104000000	109000000	108000000	105000000	99400000	101000000	105000000	108000000	113000000	100000000	99300000	101000000	87900000	0.000239912	89800000	94300000	97150000	102000000	105000000	100500000	98125000	5.52827e+06	-1.5059	sp|Q86XP3|DDX42_HUMAN	0
636	sp|Q9BTY7|HGH1_HUMAN	30000000	35300000	26900000	28500000	25800000	26700000	30700000	31400000	32600000	27500000	29400000	21800000	34500000	31700000	31400000	29500000	26500000	32900000	34100000	39000000	36500000	32300000	29700000	34000000	36500000	40300000	36800000	28900000	35600000	35500000	36200000	36800000	40300000	32400000	33700000	34300000	0.000239912	27700000	30050000	31550000	34050000	36050000	35250000	3.24417e+07	3.24013e+06	-1.46342	sp|Q9BTY7|HGH1_HUMAN	0
637	sp|P28838-2|AMPL_HUMAN;sp|P28838|AMPL_HUMAN	46800000	53500000	34700000	46500000	41600000	45100000	45900000	49400000	51500000	61300000	52400000	58100000	55200000	55900000	59000000	52300000	42600000	54500000	63300000	60900000	54800000	69600000	54500000	53200000	71400000	68200000	68600000	47700000	56000000	53000000	60900000	72100000	61400000	59000000	64200000	57400000	0.000239912	45800000	51950000	54850000	57850000	62100000	61150000	5.56167e+07	6.13251e+06	-1.60076	sp|P28838-2|AMPL_HUMAN;sp|P28838|AMPL_HUMAN	0
638	sp|Q8IYW5|RN168_HUMAN	1.10962e+06	769695	689368	471902	543461	671740	827169	750078	780802	572156	672109	794941	1153886	726527	801288	528832	748025	774303	1.03324e+06	1.3679e+06	996480	793914	998679	825583	1.28039e+06	1.11918e+06	1172405	839914	995010	934837	1.16065e+06	1.42774e+06	1.12647e+06	987364	1.06978e+06	873072	0.000245102	680554	765440	761164	997580	1.0571e+06	1.09813e+06	893327	178172	-1.1942	sp|Q8IYW5|RN168_HUMAN	0
639	sp|O15067|PUR4_HUMAN	201000000	223000000	166000000	200000000	184000000	196000000	200000000	196000000	217000000	197000000	213000000	220000000	223000000	235000000	231000000	231000000	194000000	232000000	252000000	239000000	203000000	250000000	209000000	208000000	278000000	245000000	250000000	222000000	237000000	234000000	238000000	242000000	229000000	216000000	235000000	199000000	0.000262102	198000000	206500000	231000000	224000000	241000000	232000000	2.22083e+08	1.65058e+07	-1.45908	sp|O15067|PUR4_HUMAN	0
640	sp|Q12849-5|GRSF1_HUMAN;sp|Q12849|GRSF1_HUMAN	49500000	54300000	35800000	46300000	38800000	46300000	40700000	47900000	42300000	51600000	55400000	52000000	58600000	53700000	51200000	50500000	39500000	52800000	57300000	60900000	50400000	65200000	49500000	50100000	72800000	63500000	65800000	49100000	61300000	55100000	65700000	67300000	53700000	58900000	61300000	48700000	0.00027112	46300000	49750000	52000000	53850000	62400000	60100000	5.40667e+07	6.15009e+06	-1.26285	sp|Q12849-5|GRSF1_HUMAN;sp|Q12849|GRSF1_HUMAN	0
641	sp|Q92598-2|HS105_HUMAN;sp|Q92598|HS105_HUMAN	366000000	353000000	321000000	323000000	327000000	317000000	370000000	300000000	373000000	252000000	352000000	306000000	367000000	373000000	344000000	345000000	358000000	323000000	398000000	381000000	401000000	384000000	401000000	376000000	393000000	405000000	411000000	380000000	411000000	390000000	410000000	422000000	413000000	385000000	389000000	288000000	0.000278181	325000000	329000000	351500000	391000000	399000000	399500000	3.65833e+08	3.4918e+07	-1.16941	sp|Q92598-2|HS105_HUMAN;sp|Q92598|HS105_HUMAN	0
642	sp|Q9Y5L4|TIM13_HUMAN	38700000	44200000	28200000	39200000	30300000	32500000	28000000	39200000	25100000	44000000	34200000	49800000	38100000	46500000	42800000	48500000	32300000	50900000	44700000	56300000	49900000	53400000	43600000	39900000	51200000	49000000	49900000	45100000	51200000	42000000	45500000	52600000	43800000	51500000	54300000	52800000	0.000278181	35600000	36700000	44650000	47300000	49450000	52050000	4.42917e+07	6.76989e+06	-1.28387	sp|Q9Y5L4|TIM13_HUMAN	0
643	sp|Q15398|DLGP5_HUMAN	710687	882132	748314	642353	934112	744603	1.10543e+06	1.11405e+06	941041	869006	564232	858766	926801	964119	679717	879602	867274	893203	1049748	1.00464e+06	1.15206e+06	884048	1.2733e+06	1070015	1.06926e+06	1.25599e+06	1.34751e+06	854566	1.0659e+06	1.22552e+06	1.14925e+06	1.06382e+06	1.18241e+06	815553	1.50412e+06	1.55218e+06	0.000278181	746459	905024	886403	1.05988e+06	1.14739e+06	1.16583e+06	985165	165950	-1.43842	sp|Q15398|DLGP5_HUMAN	0
644	sp|Q9NPF0|CD320_HUMAN	6.15676e+06	5.03872e+06	3.49178e+06	3.73827e+06	3944903	4.54983e+06	6799141	2.62526e+06	5659770	1.69098e+06	6628798	6747030	9220935	6662245	6535262	5912368	6346960	5999186	8698038	8728147	7.99795e+06	6.28199e+06	7588452	7.20241e+06	7177470	7768910	9952938	9798913	7883267	9843892	10100000	9830697	8270382	8822489	7841938	1.7313e+06	0.000285473	4.24737e+06	6144284	6441111	7.7932e+06	8841090	8.54644e+06	7.00225e+06	1.73389e+06	-1.58885	sp|Q9NPF0|CD320_HUMAN	0
645	sp|Q9NP77|SSU72_HUMAN	11500000	11900000	6275009	13900000	7.10061e+06	10100000	9352872	12000000	9448458	9994015	9799722	15300000	12600000	15900000	13400000	16600000	12000000	10600000	17700000	14300000	14900000	16700000	12400000	16400000	21900000	13300000	14800000	17300000	14800000	12500000	13900000	17900000	15500000	14100000	16600000	11700000	0.000298413	10800000	9.89687e+06	13000000	15650000	14800000	14800000	1.31578e+07	2.35892e+06	-0.99953	sp|Q9NP77|SSU72_HUMAN	0
646	sp|Q9Y6M9|NDUB9_HUMAN	49900000	49400000	40000000	50000000	42800000	46900000	48200000	48200000	49800000	49100000	53500000	42100000	49800000	56800000	49400000	47800000	45500000	49200000	57800000	60600000	50400000	58800000	47900000	47400000	54600000	61300000	63000000	48700000	55200000	53700000	53200000	58600000	61200000	52500000	56300000	53700000	0.000299504	48150000	48650000	49300000	54100000	54900000	55000000	5.16833e+07	3.30313e+06	-1.06969	sp|Q9Y6M9|NDUB9_HUMAN	0
647	sp|P47712|PA24A_HUMAN	103000000	110000000	94200000	107000000	104000000	108000000	114000000	104000000	109000000	96400000	106000000	104000000	99000000	114000000	109000000	117000000	111000000	111000000	121000000	118000000	117000000	115000000	127000000	111000000	111000000	118000000	117000000	109000000	120000000	121000000	118000000	120000000	125000000	113000000	126000000	103000000	0.000322983	105500000	105000000	111000000	117500000	117500000	119000000	1.12583e+08	6.31994e+06	-1.12079	sp|P47712|PA24A_HUMAN	0
648	sp|Q9UK73|FEM1B_HUMAN	69649.7	80422.9	0	33133	31805.8	9938.7	53353.4	66508.8	15870.1	73124.5	85004.5	60992.4	156392	109642	78925.8	111094	44074.7	68352.3	199720	171362	105231	215135	147911	69442.3	115336	192872	212096	199092	72235.8	60193.6	77623.6	236550	115799	282173	151696	98347.1	0.000327471	32469.4	63750.6	94283.8	159636	154104	133748	106332	51554.2	-1.43272	sp|Q9UK73|FEM1B_HUMAN	0
649	sp|Q9NWU2|GID8_HUMAN	7829219	9279460	7219201	7568492	7543170	7110795	7.17444e+06	10500000	8565568	11400000	8252463	4.70046e+06	10800000	11000000	9694886	7.74759e+06	6450554	11000000	12800000	11300000	9532748	12900000	9967346	9456385	13100000	13500000	11500000	10900000	10900000	9266156	12100000	8.03589e+06	11100000	11200000	10800000	11500000	0.000327645	7555831	8.40902e+06	10247443	10633673	11200000	11150000	9.86599e+06	1.52465e+06	-1.51521	sp|Q9NWU2|GID8_HUMAN	0
650	sp|O75150|BRE1B_HUMAN	13400000	12700000	10800000	11600000	10600000	10900000	13900000	12100000	12200000	13100000	11800000	13800000	14600000	12900000	12200000	12800000	13000000	11900000	13800000	14200000	13700000	12500000	14400000	13000000	15900000	13100000	17200000	13400000	14300000	14200000	14800000	17300000	13400000	14400000	15500000	12000000	0.000342631	11250000	12650000	12850000	13750000	14250000	14600000	13225000	1.23197e+06	-1.60312	sp|O75150|BRE1B_HUMAN	0
651	sp|P36507|MP2K2_HUMAN	28300000	27500000	22600000	22700000	22100000	23600000	26100000	24000000	24000000	23700000	23800000	25900000	23800000	25700000	22600000	23600000	25900000	25400000	28500000	27200000	27600000	27200000	27400000	27600000	29800000	29600000	27300000	28500000	25700000	27400000	27100000	25200000	27500000	26000000	26000000	28300000	0.000350548	23150000	24000000	24600000	27500000	27950000	26550000	25625000	1.97958e+06	-1.25026	sp|P36507|MP2K2_HUMAN	0
652	sp|Q9Y2S7|PDIP2_HUMAN	50800000	66800000	52800000	58800000	54100000	59400000	60300000	62800000	61000000	66700000	62400000	52500000	53200000	65800000	71700000	61900000	57800000	62500000	72100000	71000000	69400000	68800000	62400000	52700000	69100000	74400000	71400000	64500000	74000000	61400000	63600000	75900000	73500000	66900000	72800000	71300000	0.000354872	56450000	61700000	62200000	69100000	70250000	72050000	6.52917e+07	6.08929e+06	-1.452	sp|Q9Y2S7|PDIP2_HUMAN	0
653	sp|Q9NUG6|PDRG1_HUMAN	2.54771e+06	3770126	2.74175e+06	2.05329e+06	3.46003e+06	3.88694e+06	4094723	2.27106e+06	3.27518e+06	4471887	3677107	2443371	3.96695e+06	2604268	4231264	4229914	2.96327e+06	4458353	4870848	5211012	4.01134e+06	5.42929e+06	3.8857e+06	4399307	5657521	6.20917e+06	5.08108e+06	4646884	4.16598e+06	4848517	4702942	3634232	2.41776e+06	3719692	5035881	5.55869e+06	0.000365438	3.10089e+06	3.47614e+06	4.09843e+06	4.63508e+06	4.9648e+06	4211317	4.08111e+06	697404	-1.40553	sp|Q9NUG6|PDRG1_HUMAN	0
654	sp|Q9UKD2|MRT4_HUMAN	130000000	147000000	128000000	135000000	122000000	140000000	138000000	133000000	141000000	136000000	144000000	138000000	152000000	152000000	151000000	148000000	140000000	152000000	146000000	154000000	136000000	161000000	160000000	141000000	127000000	176000000	169000000	160000000	164000000	146000000	165000000	190000000	163000000	156000000	154000000	144000000	0.000367004	132500000	138000000	151500000	150000000	162000000	159500000	1.48917e+08	1.16594e+07	-1.40802	sp|Q9UKD2|MRT4_HUMAN	0
655	sp|Q15345|LRC41_HUMAN	475719	541219	319370	452315	423137	465108	496030	288454	527907	280337	556079	624915	398093	644114	477894	607679	623057	598871	643098	572666	651209	616882	586965	587913	646581	768821	837649	752015	707518	759200	560490	765407	917696	831452	574650	310289	0.000367586	458711	511968	603275	602397	755608	670029	600331	106626	-1.32819	sp|Q15345|LRC41_HUMAN	0
656	sp|O60506|HNRPQ_HUMAN	332000000	360000000	235000000	326000000	272000000	298000000	283000000	318000000	354000000	359000000	341000000	311000000	360000000	374000000	372000000	390000000	322000000	347000000	398000000	405000000	327000000	489000000	327000000	311000000	488000000	424000000	446000000	372000000	368000000	344000000	408000000	433000000	408000000	389000000	388000000	355000000	0.000379233	312000000	329500000	366000000	362500000	398000000	398500000	3.61083e+08	3.52014e+07	-1.39436	sp|O60506|HNRPQ_HUMAN	0
657	sp|O15379|HDAC3_HUMAN	2298939	2.16195e+06	1.61933e+06	2500867	2122411	2538998	2.06511e+06	2.12925e+06	2.11606e+06	2775562	2247445	1.90135e+06	2.66837e+06	2509313	2.65157e+06	2.15647e+06	2.72383e+06	2936691	3.01519e+06	2.48831e+06	2.5771e+06	2.89586e+06	2.8699e+06	2531307	2.78295e+06	2.65552e+06	3.00564e+06	2553702	2665792	2.96295e+06	2620662	2.41514e+06	2.561e+06	2.83867e+06	2.66095e+06	2.26426e+06	0.000383531	2.23045e+06	2122655	2.65997e+06	2.7235e+06	2.72437e+06	2.59083e+06	2.50863e+06	264097	-1.05333	sp|O15379|HDAC3_HUMAN	0
658	sp|P09651|ROA1_HUMAN	2130000000	2260000000	1660000000	2490000000	1950000000	2330000000	1780000000	2360000000	1930000000	2530000000	2220000000	2260000000	2620000000	2520000000	2270000000	2540000000	1680000000	2330000000	2710000000	2930000000	2240000000	2870000000	2520000000	2350000000	2770000000	2870000000	2560000000	2680000000	2660000000	2440000000	2640000000	3380000000	2320000000	3000000000	2600000000	2670000000	0.000411826	2195000000	2240000000	2425000000	2615000000	2670000000	2655000000	2.46667e+09	2.12477e+08	-1.27857	sp|P09651|ROA1_HUMAN	0
659	sp|O76003|GLRX3_HUMAN	158000000	187000000	130000000	154000000	142000000	165000000	148000000	148000000	176000000	186000000	174000000	175000000	187000000	184000000	186000000	153000000	151000000	174000000	204000000	182000000	167000000	230000000	157000000	159000000	280000000	224000000	241000000	159000000	201000000	199000000	213000000	263000000	207000000	198000000	205000000	180000000	0.00042324	156000000	174500000	179000000	174500000	212500000	206000000	183750000	2.13793e+07	-1.29798	sp|O76003|GLRX3_HUMAN	0
660	sp|Q969H8|MYDGF_HUMAN	49600000	73100000	41000000	64700000	52300000	63100000	49400000	65800000	52400000	87600000	60700000	66400000	64100000	69100000	68600000	66700000	44500000	68900000	82600000	77400000	72400000	70800000	67000000	61800000	68700000	75800000	68000000	71300000	76600000	61600000	75600000	90800000	87800000	78800000	85900000	87800000	0.00042324	57700000	63250000	67650000	71600000	70000000	86850000	6.95083e+07	9.87327e+06	-1.19599	sp|Q969H8|MYDGF_HUMAN	0
661	sp|O14907|TX1B3_HUMAN	13400000	15500000	7612199	11500000	8067283	10700000	9664486	13000000	8534941	15700000	12100000	13800000	15000000	15400000	13000000	12700000	8796766	16300000	19000000	18100000	12800000	18900000	11000000	14300000	20800000	17500000	20100000	12400000	15700000	16200000	16900000	20000000	15800000	14800000	15900000	17000000	0.000428254	11100000	12550000	14000000	16200000	16850000	16400000	1.45167e+07	2.35089e+06	-1.45335	sp|O14907|TX1B3_HUMAN	0
662	sp|Q5T3I0-3|GPTC4_HUMAN;sp|Q5T3I0|GPTC4_HUMAN	29600000	25400000	23700000	24600000	25000000	25500000	28300000	20400000	25500000	18800000	26500000	28900000	27000000	29800000	28700000	25700000	27400000	27900000	31200000	30900000	30500000	31500000	30500000	28600000	27700000	33300000	31200000	32900000	33900000	34600000	30200000	34200000	27600000	34800000	32800000	21200000	0.000428984	25200000	26000000	27650000	30700000	33100000	31500000	29025000	3.20027e+06	-1.19521	sp|Q5T3I0-3|GPTC4_HUMAN;sp|Q5T3I0|GPTC4_HUMAN	0
663	sp|Q13283|G3BP1_HUMAN	445000000	457000000	314000000	405000000	326000000	398000000	307000000	445000000	307000000	465000000	379000000	444000000	459000000	460000000	430000000	502000000	350000000	461000000	523000000	493000000	443000000	512000000	452000000	436000000	548000000	505000000	486000000	473000000	483000000	448000000	488000000	511000000	421000000	482000000	495000000	517000000	0.000433113	401500000	411500000	459500000	472500000	484500000	491500000	453500000	3.81314e+07	-1.36371	sp|Q13283|G3BP1_HUMAN	0
664	sp|O75131|CPNE3_HUMAN	76600000	82100000	71800000	85600000	74500000	70900000	76700000	74500000	76200000	65700000	73800000	93100000	82600000	88700000	82500000	82700000	87400000	83800000	84200000	88800000	74300000	92400000	84300000	83700000	85700000	88300000	92500000	100000000	101000000	88000000	89800000	112000000	90600000	94300000	105000000	73200000	0.000434485	75550000	75350000	83250000	84250000	90400000	92450000	8.35417e+07	7.18265e+06	-1.11264	sp|O75131|CPNE3_HUMAN	0
665	sp|Q92769|HDAC2_HUMAN	47300000	51400000	46400000	47000000	48600000	53100000	49300000	51900000	46900000	53700000	55700000	38300000	57500000	60100000	50700000	50900000	49600000	52100000	60400000	55400000	56500000	64400000	59100000	52400000	51400000	60200000	60500000	59900000	60600000	53200000	60700000	57300000	58600000	60200000	55900000	48700000	0.000434485	47950000	50600000	51500000	57800000	60050000	57950000	5.43083e+07	4.90891e+06	-1.29526	sp|Q92769|HDAC2_HUMAN	0
666	sp|Q9H7B2|RPF2_HUMAN	28400000	30700000	24700000	29000000	30600000	33300000	30300000	29600000	30500000	33900000	31800000	26700000	30400000	35000000	30800000	29600000	37400000	35000000	31600000	37500000	33000000	36200000	36700000	28900000	37700000	43700000	34200000	33800000	37100000	32800000	30900000	36300000	34500000	35800000	39400000	38400000	0.000434709	29800000	30400000	32900000	34600000	35650000	36050000	3.32333e+07	2.66715e+06	-1.28727	sp|Q9H7B2|RPF2_HUMAN	0
667	sp|Q5JTC6-2|AMER1_HUMAN;sp|Q5JTC6|AMER1_HUMAN	250599	285318	322196	234474	54993.5	246992	267519	186149	229897	362231	272578	264107	321744	304983	355763	0	191122	247242	441891	439216	476531	347126	321053	347278	420889	405415	375116	282132	428113	455661	474818	315347	451414	383442	346056	430174	0.000438172	248796	265813	276112	393247	413152	406808	333988	77892.9	-1.09371	sp|Q5JTC6-2|AMER1_HUMAN;sp|Q5JTC6|AMER1_HUMAN	0
668	sp|Q86VI3|IQGA3_HUMAN	120895	407970	140212	320186	124972	51696.3	503502	259298	317138	433700	105673	175121	292802	239579	557426	438666	497539	470920	474035	622886	242799	598235	213966	169771	258895	681362	732806	737675	718827	544440	431769	1.04648e+06	508342	556933	578823	492614	0.000445446	132592	288218	454793	358417	700094	532638	411125	197808	-1.4081	sp|Q86VI3|IQGA3_HUMAN	0
669	sp|O14925|TIM23_HUMAN;sp|Q5SRD1|TI23B_HUMAN	12600000	12400000	14100000	9574314	11200000	10900000	13100000	15000000	11100000	12200000	13300000	8747166	14100000	16000000	12800000	12800000	11800000	12100000	13900000	15300000	15400000	13200000	12200000	13400000	14800000	16100000	15700000	15900000	13500000	14400000	15900000	17700000	13600000	13400000	16300000	13900000	0.000450645	11800000	12650000	12800000	13650000	15250000	14900000	1.35083e+07	1.35256e+06	-1.26304	sp|O14925|TIM23_HUMAN;sp|Q5SRD1|TI23B_HUMAN	0
670	sp|O00170|AIP_HUMAN	66500000	71100000	49500000	61800000	62200000	62800000	64000000	50000000	66100000	56000000	68100000	77000000	74700000	78700000	73300000	81100000	66500000	85600000	85900000	80900000	70000000	96900000	79600000	71400000	92900000	86200000	88200000	60400000	82600000	74600000	76800000	82000000	82300000	81000000	84500000	65300000	0.000453356	62500000	65050000	76700000	80250000	84400000	81500000	7.50667e+07	9.12456e+06	-1.37723	sp|O00170|AIP_HUMAN	0
671	sp|Q8IVD9|NUDC3_HUMAN	1.90524e+06	2311278	1.37581e+06	1.55093e+06	1.82794e+06	1.49399e+06	2.64757e+06	1.85036e+06	1975019	2.41177e+06	1.77798e+06	1.56947e+06	1.84964e+06	2625288	2.52981e+06	1.93079e+06	2.68298e+06	1.71097e+06	2.75259e+06	3.11293e+06	2.38681e+06	2.74729e+06	2.08193e+06	1.89231e+06	2777144	3.19898e+06	3.04553e+06	2.21656e+06	2575555	2.16301e+06	2646709	2360559	2500491	2.33712e+06	2.28636e+06	2448854	0.000464154	1.68944e+06	1.91269e+06	2.2303e+06	2.56705e+06	2.67635e+06	2.40471e+06	2.24676e+06	383292	-1.45403	sp|Q8IVD9|NUDC3_HUMAN	0
672	sp|Q9NXV2|KCTD5_HUMAN	149982	186178	71813.7	342442	119767	168961	250807	117891	92802.5	165909	227207	335898	163635	362815	345002	569528	433437	353907	438615	519893	458671	258048	892038	358855	495452	256104	568354	373537	502556	458314	251906	242454	365267	411801	523707	135844	0.000478914	159471	196558	358361	448643	476883	308587	324750	129333	-1.27793	sp|Q9NXV2|KCTD5_HUMAN	0
673	sp|Q9H8H2|DDX31_HUMAN	20100000	19600000	17500000	18800000	20100000	21800000	19800000	20800000	22100000	17500000	23900000	20900000	23800000	26500000	26200000	20300000	24100000	20400000	24600000	23400000	25000000	25000000	24500000	23600000	26100000	25700000	27200000	23600000	26900000	25200000	22400000	34500000	24500000	22500000	24900000	19600000	0.000481738	19850000	20850000	23950000	24550000	25900000	23500000	23100000	2300000	-1.41304	sp|Q9H8H2|DDX31_HUMAN	0
674	sp|Q9NNW5|WDR6_HUMAN	11300000	11000000	9904516	10100000	7.54855e+06	7175320	10700000	10900000	9957018	9439558	9155243	10300000	13700000	11800000	12000000	12400000	13200000	10400000	13300000	14300000	11600000	12700000	11700000	11100000	12900000	12400000	14200000	11600000	11300000	12800000	12700000	15600000	11600000	10900000	11800000	10200000	0.000527894	10002258	10128509	12200000	12200000	12600000	11700000	1.14718e+07	1.12689e+06	-1.30406	sp|Q9NNW5|WDR6_HUMAN	0
675	sp|P57076|CU059_HUMAN	1.54872e+06	1.97442e+06	796232	1.74628e+06	1.18889e+06	1.47951e+06	1.11895e+06	2.44156e+06	946562	2.65439e+06	1.77319e+06	1.21483e+06	2739624	2.74977e+06	1930735	2.65951e+06	944818	2575511	3.26286e+06	2870808	2.21948e+06	3561775	2.48729e+06	2.33001e+06	4.02506e+06	3.07242e+06	2600980	2459830	2477281	2.42313e+06	1.56671e+06	1.53412e+06	2.20954e+06	2.28457e+06	2.23597e+06	3.70612e+06	0.000546379	1.51412e+06	1494006	2.61751e+06	2.67905e+06	2.53913e+06	2.22276e+06	2.17776e+06	545019	-1.21766	sp|P57076|CU059_HUMAN	0
676	sp|O76094|SRP72_HUMAN	72000000	74900000	71400000	67400000	69600000	70600000	81000000	67800000	82900000	61700000	85900000	71400000	76700000	90100000	77200000	76600000	88300000	74700000	83300000	78200000	83300000	85300000	85800000	79200000	80400000	82200000	96700000	84900000	91300000	86000000	83800000	97200000	92200000	87600000	84100000	67500000	0.000556499	71000000	76200000	76950000	83300000	85450000	85850000	7.97917e+07	5.98827e+06	-1.46815	sp|O76094|SRP72_HUMAN	0
677	sp|P25685|DNJB1_HUMAN	78800000	76900000	60900000	62600000	59800000	68600000	64800000	72800000	64100000	75800000	69600000	66000000	84000000	73400000	77400000	77200000	67500000	80100000	95200000	89000000	77500000	91300000	82600000	78800000	114000000	78700000	88100000	69300000	80300000	80800000	88700000	90000000	76900000	70700000	82200000	78300000	0.000591642	65600000	67800000	77300000	85800000	80550000	80250000	7.62167e+07	7.89447e+06	-1.34482	sp|P25685|DNJB1_HUMAN	0
678	sp|Q4J6C6-4|PPCEL_HUMAN;sp|Q4J6C6|PPCEL_HUMAN	3785060	4419376	3853477	4.51612e+06	4.59076e+06	4.3829e+06	4631089	4417301	5.60463e+06	4.59831e+06	5604789	4.08132e+06	4529324	5.76466e+06	5681814	5313113	5.11393e+06	5852319	6.10161e+06	5321988	6.34688e+06	5686728	7.24747e+06	4.65234e+06	4.20155e+06	5.85619e+06	7322215	6.53447e+06	6016623	6027519	5081813	6.15747e+06	6780855	6.24279e+06	6142405	3.92209e+06	0.000597939	4.40114e+06	4.6147e+06	5.49746e+06	5.89417e+06	6022071	6.14994e+06	5.42991e+06	749952	-1.37179	sp|Q4J6C6-4|PPCEL_HUMAN;sp|Q4J6C6|PPCEL_HUMAN	0
679	sp|Q96EX3|WDR34_HUMAN	8027437	7.82378e+06	7385498	5.66099e+06	6050176	6.39715e+06	10700000	7549641	7727659	6321255	6596800	6291675	9378323	7859789	6920334	9216872	8413634	6.89949e+06	10500000	10700000	10700000	8730946	7934711	9506515	8505997	8902838	10500000	8464516	11700000	9095773	8888950	12400000	10200000	8857639	8751747	7.52368e+06	0.000597939	6.89133e+06	7.07322e+06	8.13671e+06	1.00033e+07	8.99931e+06	8.87329e+06	8.32952e+06	1.20246e+06	-1.19604	sp|Q96EX3|WDR34_HUMAN	0
680	sp|O95801|TTC4_HUMAN	5.83068e+06	7782124	4.29229e+06	6.35416e+06	5.66888e+06	7180563	5844394	5014125	6750824	4.83087e+06	7771687	8189164	8.07131e+06	7987530	9224255	6942662	6799386	8052607	9216354	8.33565e+06	8614575	8805428	9130747	6.81958e+06	6997409	10100000	10400000	7.96505e+06	9531151	9666856	6620907	10400000	9504582	8209227	8678938	5194289	0.000628123	6092420	6297609	8.02007e+06	8.71e+06	9.599e+06	8.44408e+06	7.86053e+06	1.39132e+06	-1.27082	sp|O95801|TTC4_HUMAN	0
681	sp|Q9Y2S0|RPAC2_HUMAN	7183949	6898232	4506156	6.67871e+06	5216846	6619501	6.6283e+06	5702871	5834839	6128730	7576879	7757250	8635571	7586011	7.32982e+06	8648516	6140703	7962997	8403438	8286916	7645026	8998849	9631892	6440908	8092785	7609971	8820938	7345235	7445980	8377181	9075648	8095408	7.54371e+06	9629010	8186147	7451018	0.000639813	6.64911e+06	6.37852e+06	7774504	8345177	7851378	8.14078e+06	7523243	812680	-1.07562	sp|Q9Y2S0|RPAC2_HUMAN	0
682	sp|Q9NX58|LYAR_HUMAN	18000000	14400000	16400000	17100000	16000000	17300000	18300000	15500000	22500000	17800000	20000000	19800000	21400000	18400000	18900000	17700000	18100000	16200000	19900000	18000000	20100000	19200000	19800000	18500000	19000000	21200000	22800000	21100000	21300000	19000000	23900000	24400000	23100000	23500000	21000000	15600000	0.000640584	16750000	19050000	18250000	19500000	21150000	23300000	1.96667e+07	2.29449e+06	-1.27116	sp|Q9NX58|LYAR_HUMAN	0
683	sp|Q14498-2|RBM39_HUMAN;sp|Q14498|RBM39_HUMAN	232000000	235000000	214000000	206000000	220000000	228000000	229000000	221000000	243000000	233000000	248000000	229000000	252000000	239000000	240000000	247000000	234000000	237000000	252000000	255000000	235000000	249000000	230000000	235000000	306000000	258000000	274000000	225000000	254000000	251000000	264000000	286000000	259000000	234000000	240000000	248000000	0.000668825	224000000	231000000	239500000	242000000	256000000	253500000	241000000	1.24378e+07	-1.3668	sp|Q14498-2|RBM39_HUMAN;sp|Q14498|RBM39_HUMAN	0
684	sp|A3KN83-2|SBNO1_HUMAN;sp|A3KN83-3|SBNO1_HUMAN;sp|A3KN83|SBNO1_HUMAN	11200000	7.9597e+06	9333620	10300000	9246110	8930202	12000000	11000000	10200000	8883861	9292702	8345862	12100000	11500000	9535488	9099949	11300000	9111006	12400000	13000000	11200000	9474571	10000000	10800000	12900000	11800000	12500000	11200000	12500000	11400000	12900000	15300000	10800000	13000000	10900000	10600000	0.000671747	9289865	9746351	10417744	11000000	12150000	11900000	10750660	1.14845e+06	-1.27197	sp|A3KN83-2|SBNO1_HUMAN;sp|A3KN83-3|SBNO1_HUMAN;sp|A3KN83|SBNO1_HUMAN	0
685	sp|P01033|TIMP1_HUMAN	134300	48244.8	0	98165.8	0	0	76510.3	0	55705.7	0	67474.1	316071	440762	427909	468101	173248	247174	284048	685385	80642.5	76708.3	815062	275229	178126	1.07136e+06	331507	474428	442736	532331	661704	587771	681190	42516.6	672831	621069	0	0.000690813	24122.4	61589.9	355979	226678	503379	604420	296028	234690	-1.15857	sp|P01033|TIMP1_HUMAN	0
686	sp|O43395|PRPF3_HUMAN	56900000	56400000	48400000	54200000	49600000	55300000	56300000	54500000	51100000	54200000	58300000	69200000	61900000	60700000	58100000	57400000	53200000	58400000	58600000	62900000	63200000	57900000	64000000	61300000	64000000	63300000	65500000	61600000	62200000	62600000	63700000	66200000	59600000	61300000	57900000	51800000	0.000697167	54750000	55400000	58250000	62100000	62950000	60450000	5.89833e+07	3.43215e+06	-1.23343	sp|O43395|PRPF3_HUMAN	0
687	sp|Q5VT79|AXA82_HUMAN	32900000	35800000	29100000	33000000	30200000	28300000	33500000	33600000	35300000	33900000	32900000	34700000	32400000	34600000	35700000	33700000	33200000	33600000	40100000	39500000	39600000	43100000	41700000	32200000	38200000	37300000	35200000	38700000	36300000	35500000	31500000	42200000	37600000	37300000	36100000	31200000	0.000705092	31550000	33750000	33650000	39850000	36800000	36700000	3.53833e+07	2.96845e+06	-1.29136	sp|Q5VT79|AXA82_HUMAN	0
688	sp|P08708|RS17_HUMAN;sp|P0CW22|RS17L_HUMAN	219000000	218000000	171000000	200000000	183000000	173000000	182000000	149000000	199000000	135000000	209000000	244000000	253000000	222000000	262000000	281000000	231000000	250000000	284000000	264000000	225000000	311000000	251000000	242000000	264000000	254000000	241000000	273000000	278000000	216000000	220000000	257000000	239000000	249000000	246000000	135000000	0.000713921	191500000	190500000	251500000	257500000	259000000	242500000	2.32083e+08	3.23488e+07	-1.25456	sp|P08708|RS17_HUMAN;sp|P0CW22|RS17L_HUMAN	0
689	sp|O00534|VMA5A_HUMAN	16200000	15000000	13600000	13900000	15100000	14300000	17100000	14900000	17700000	11100000	16600000	17500000	19100000	16700000	16100000	14200000	19100000	16200000	17100000	16500000	17700000	14500000	19200000	17900000	19800000	16300000	18700000	15800000	17100000	18700000	22200000	18000000	21700000	19900000	20100000	16100000	0.000720235	14650000	16850000	16450000	17400000	17900000	20000000	1.72083e+07	1.76392e+06	-1.45037	sp|O00534|VMA5A_HUMAN	0
690	sp|O43396|TXNL1_HUMAN	122000000	140000000	114000000	110000000	109000000	114000000	121000000	123000000	127000000	128000000	126000000	142000000	128000000	135000000	134000000	113000000	117000000	125000000	150000000	143000000	131000000	134000000	123000000	119000000	164000000	157000000	153000000	131000000	137000000	132000000	151000000	146000000	154000000	136000000	133000000	123000000	0.00073874	114000000	126500000	126500000	132500000	145000000	141000000	1.30917e+08	1.12045e+07	-1.5098	sp|O43396|TXNL1_HUMAN	0
691	sp|P31321|KAP1_HUMAN	341221	870334	354733	686124	440575	704274	658687	628148	1.05997e+06	972400	1.15583e+06	284800	800424	1.1867e+06	1.34881e+06	632934	656710	993585	1.3388e+06	1.26235e+06	991780	1.85795e+06	1.19097e+06	752898	1.6216e+06	1.99253e+06	1.99547e+06	570821	1.24992e+06	1.02282e+06	1.00957e+06	804138	1.5674e+06	736330	1.28769e+06	1.22041e+06	0.000767273	563350	815543	897004	1.22666e+06	1.43576e+06	1.11499e+06	1.00888e+06	312828	-1.42422	sp|P31321|KAP1_HUMAN	0
692	sp|P23258|TBG1_HUMAN	47200000	48700000	35000000	38500000	39800000	37200000	39400000	47500000	41700000	41900000	50900000	35400000	45900000	47900000	46900000	47500000	46000000	46300000	49200000	51900000	41600000	50500000	42800000	49300000	64400000	53300000	53300000	46400000	53300000	51500000	52600000	62900000	48300000	43300000	48400000	45600000	0.000788193	39150000	41800000	46600000	49250000	53300000	48350000	4.64083e+07	5.16328e+06	-1.40576	sp|P23258|TBG1_HUMAN	0
693	sp|Q99707|METH_HUMAN	5533283	6.97164e+06	6132037	7.64579e+06	6748923	7941163	6689128	6.7107e+06	7.31548e+06	4767381	9161946	9805489	7.68395e+06	8491061	9469268	9608674	9633777	9289511	10700000	9236816	10700000	8.3403e+06	9248980	8090554	7948211	9588414	10700000	10600000	10200000	10900000	10100000	9952316	11300000	10000000	10000000	4862658	0.000789742	6.86028e+06	7.01309e+06	9.37939e+06	9242898	10400000	10000000	8.81594e+06	1.51564e+06	-1.29032	sp|Q99707|METH_HUMAN	0
694	sp|Q96EX1|SIM12_HUMAN	1.30988e+06	1.449e+06	366732	1.4278e+06	991109	1765910	589942	1.72978e+06	284010	2047052	1517219	1.36391e+06	1.24563e+06	2.52963e+06	1.07941e+06	1.85516e+06	1200865	1.92681e+06	3082386	2.75348e+06	1.30879e+06	3.74339e+06	2.01375e+06	2.00258e+06	3.43321e+06	2995008	1.89501e+06	2.15794e+06	1.90447e+06	1.89808e+06	2.23591e+06	2857390	1466612	2.82225e+06	1.84262e+06	2.6405e+06	0.000819354	1.36884e+06	1.44056e+06	1.5504e+06	2.38362e+06	2.0312e+06	2.43821e+06	1.86881e+06	479659	-1.04233	sp|Q96EX1|SIM12_HUMAN	0
695	sp|Q9UNS1-2|TIM_HUMAN;sp|Q9UNS1|TIM_HUMAN	6.49928e+06	7.3168e+06	5.74074e+06	5773081	4773784	4598108	8.30361e+06	6618437	7472332	5475681	5.90655e+06	5277121	5973107	8734766	8511469	6668484	6872697	6667760	7404080	10200000	7.32525e+06	8672691	6731878	7.7566e+06	8825794	8.18466e+06	9309507	7549714	9222763	7.37166e+06	7185311	11800000	8.08173e+06	7436638	8020564	6.5351e+06	0.000833006	5.75691e+06	6.26249e+06	6.77059e+06	7.58034e+06	8.50523e+06	7728601	7.10069e+06	1.02121e+06	-1.31587	sp|Q9UNS1-2|TIM_HUMAN;sp|Q9UNS1|TIM_HUMAN	0
696	sp|Q9UNY4|TTF2_HUMAN	543579	469053	418883	463044	444425	390000	544423	111958	504774	0	545408	605082	638364	757807	694784	675654	704952	545193	877103	836262	901379	773196	839939	800132	642173	745231	898146	722131	885898	783712	841343	644295	913857	843272	759039	0	0.000875919	453735	524598	685219	838101	764472	800191	677719	156153	-1.43439	sp|Q9UNY4|TTF2_HUMAN	0
697	sp|O43665-3|RGS10_HUMAN	1.88705e+06	2467729	1.59993e+06	1.68839e+06	1619315	1.78219e+06	1.77312e+06	2608875	1.58838e+06	2.1543e+06	2.08917e+06	2.17008e+06	2568106	2.24339e+06	2036535	2.06533e+06	1.41889e+06	2.14087e+06	2788940	2380593	1.91276e+06	2610007	2.00382e+06	2.07485e+06	3.36664e+06	2613497	2.54325e+06	2353510	2443436	2.04704e+06	2931404	2.74506e+06	2.32699e+06	2400042	2240565	3.34734e+06	0.000875919	1.73529e+06	2.12174e+06	2103096	2.22772e+06	2.49334e+06	2.57255e+06	2.20896e+06	302195	-1.56743	sp|O43665-3|RGS10_HUMAN	0
698	sp|Q9NTJ3|SMC4_HUMAN	275000000	287000000	279000000	252000000	268000000	255000000	289000000	269000000	295000000	259000000	259000000	289000000	303000000	302000000	277000000	244000000	286000000	291000000	296000000	293000000	280000000	297000000	294000000	291000000	308000000	306000000	308000000	291000000	315000000	296000000	318000000	358000000	311000000	318000000	319000000	247000000	0.000876341	271500000	279000000	288500000	293500000	307000000	318000000	2.92917e+08	1.73188e+07	-1.23661	sp|Q9NTJ3|SMC4_HUMAN	0
699	sp|P37108|SRP14_HUMAN	238000000	227000000	157000000	238000000	218000000	245000000	228000000	239000000	228000000	234000000	261000000	243000000	268000000	273000000	255000000	285000000	215000000	257000000	297000000	279000000	261000000	275000000	245000000	261000000	277000000	262000000	246000000	278000000	256000000	282000000	281000000	287000000	275000000	268000000	275000000	217000000	0.000963305	232500000	236500000	262500000	268000000	269500000	275000000	2.57333e+08	1.81732e+07	-1.36648	sp|P37108|SRP14_HUMAN	0
700	sp|Q96DI7|SNR40_HUMAN	53200000	58700000	43800000	50500000	53800000	53800000	36000000	62500000	55900000	69600000	57600000	69500000	59100000	61900000	62200000	65100000	55800000	64800000	65100000	59500000	52300000	77700000	65800000	59900000	68000000	66800000	75700000	60500000	67200000	68000000	61900000	80900000	69300000	69100000	70500000	65200000	0.000990877	53500000	60050000	62050000	62500000	67600000	69200000	6.24833e+07	5.62323e+06	-1.59754	sp|Q96DI7|SNR40_HUMAN	0
701	sp|Q92817|EVPL_HUMAN	3889954	4812153	3498498	2.7104e+06	3899197	3.43562e+06	4217653	3.56999e+06	3855990	4.04298e+06	4.66116e+06	3347630	3204810	4337764	4.08666e+06	3.24543e+06	3919117	4072673	4470132	4542963	4.09142e+06	4.05764e+06	4.34907e+06	4500745	5989861	3.90458e+06	4907535	4445833	4483587	4558481	5.00135e+06	3925846	5209482	4.82969e+06	4943267	4.48183e+06	0.00102697	3694226	3.94948e+06	3995895	4.4096e+06	4521034	4.88648e+06	4.24279e+06	439884	-1.24706	sp|Q92817|EVPL_HUMAN	0
702	sp|Q9NR33|DPOE4_HUMAN	14200000	19600000	13500000	16200000	13600000	15700000	14000000	14500000	16900000	18800000	15800000	17500000	19600000	17100000	18200000	14600000	12400000	18200000	18800000	21700000	16200000	21400000	14000000	16600000	19300000	21800000	19400000	19400000	21500000	17500000	20500000	20900000	19300000	20900000	21100000	16300000	0.00103593	14950000	16350000	17650000	17700000	19400000	20700000	1.77917e+07	2.06044e+06	-1.37915	sp|Q9NR33|DPOE4_HUMAN	0
703	sp|Q93074-2|MED12_HUMAN;sp|Q93074-3|MED12_HUMAN;sp|Q93074|MED12_HUMAN	4.54627e+06	3.64216e+06	3.20966e+06	3.56418e+06	2.99445e+06	3.20253e+06	3.99982e+06	3.6993e+06	3.64e+06	3.55506e+06	3.22018e+06	2.79275e+06	5.3862e+06	5.07058e+06	4478414	3.99002e+06	3598599	4.08607e+06	5.00281e+06	4.43747e+06	4.78445e+06	4.6965e+06	4564051	3655581	3.51246e+06	5.33234e+06	5.42414e+06	3.82788e+06	4964312	4.81756e+06	4861944	5721966	4344643	5.31204e+06	4.68149e+06	3806172	0.0010397	3.38692e+06	3.59753e+06	4.28224e+06	4.63027e+06	4.89094e+06	4.77171e+06	4.25994e+06	632244	-1.38082	sp|Q93074-2|MED12_HUMAN;sp|Q93074-3|MED12_HUMAN;sp|Q93074|MED12_HUMAN	0
704	sp|Q99615|DNJC7_HUMAN	81900000	75500000	69100000	78300000	74500000	74200000	76400000	62500000	78900000	60300000	87300000	92500000	93000000	93800000	87600000	98200000	85700000	89100000	99000000	92100000	91500000	94300000	90500000	80900000	104000000	95400000	101000000	90600000	97400000	91400000	109000000	97100000	94000000	89100000	86900000	59800000	0.00104376	75000000	77650000	91050000	91800000	96400000	91550000	8.72417e+07	8.71295e+06	-1.405	sp|Q99615|DNJC7_HUMAN	0
705	sp|Q9NVD7|PARVA_HUMAN	16600000	18100000	16600000	18300000	17900000	17100000	16300000	17900000	13800000	19700000	14300000	17800000	20200000	20900000	21200000	16300000	19700000	19500000	21800000	21900000	20200000	22200000	19500000	17500000	17700000	24300000	22000000	26700000	20300000	18800000	20400000	20200000	17100000	21500000	20600000	21700000	0.00112362	17500000	17050000	19950000	21000000	21150000	20500000	19525000	1.79854e+06	-1.12591	sp|Q9NVD7|PARVA_HUMAN	0
706	sp|Q9NZJ9-2|NUDT4_HUMAN;sp|Q9NZJ9|NUDT4_HUMAN	1271306	1323567	505530	886841	600772	778390	955112	1.17542e+06	756682	1311503	867580	1.02016e+06	1.25162e+06	1.19363e+06	1.37208e+06	1.1313e+06	1.19506e+06	997099	1596598	1.59744e+06	1.18309e+06	1192860	1.05994e+06	1.05049e+06	1.8951e+06	1.50203e+06	1.92887e+06	1171455	1.25146e+06	935046	1.83188e+06	1.84928e+06	1.85749e+06	1.33099e+06	832023	1.58289e+06	0.00113117	832616	987636	1194345	1.18797e+06	1.37674e+06	1.70739e+06	1.21445e+06	305834	-1.2485	sp|Q9NZJ9-2|NUDT4_HUMAN;sp|Q9NZJ9|NUDT4_HUMAN	0
707	sp|O60573|IF4E2_HUMAN	2.73135e+06	1.93122e+06	1.27403e+06	1.65121e+06	1.75584e+06	2231993	1879407	2.85833e+06	1999380	2.29481e+06	2.19749e+06	2.19712e+06	2.97846e+06	3.51612e+06	1.93798e+06	1849930	1.68206e+06	2400592	3073364	2.56597e+06	2.65835e+06	2.55484e+06	1.92799e+06	2.56701e+06	3.46862e+06	3.52382e+06	2.81106e+06	2.93754e+06	2438190	2.92014e+06	2.74286e+06	2.4632e+06	3183963	2.71731e+06	2.89984e+06	2.53475e+06	0.0011328	1.84353e+06	2.1973e+06	2.16928e+06	2566488	2.92884e+06	2.73009e+06	2.40592e+06	404997	-1.38864	sp|O60573|IF4E2_HUMAN	0
708	sp|P46976-2|GLYG_HUMAN;sp|P46976|GLYG_HUMAN	9426441	9936413	8536903	7599153	8553380	8399753	11700000	6.62205e+06	10200000	4956280	9348554	14000000	14900000	11900000	11500000	11100000	12100000	13800000	11900000	14100000	12900000	13500000	14700000	11800000	10200000	13900000	15000000	14900000	14600000	14200000	16300000	19000000	11700000	15100000	14600000	5595890	0.00116814	8.54514e+06	9774277	12000000	13200000	14400000	14850000	1.21282e+07	2.53431e+06	-1.41383	sp|P46976-2|GLYG_HUMAN;sp|P46976|GLYG_HUMAN	0
709	sp|Q86TC9|MYPN_HUMAN	61500000	70300000	57000000	63100000	61800000	61100000	62400000	64700000	61000000	62200000	60000000	59500000	67700000	67300000	65300000	64200000	55900000	65700000	73500000	72700000	68200000	65900000	68300000	64200000	78800000	75700000	68200000	67400000	66600000	65300000	66500000	61600000	61200000	62500000	63200000	64300000	0.00121828	61650000	61600000	65500000	68250000	67800000	62850000	6.46083e+07	3.00457e+06	-0.984613	sp|Q86TC9|MYPN_HUMAN	0
710	sp|Q9UHY1|NRBP_HUMAN	2.93644e+06	4.08288e+06	3.32941e+06	3488228	3.4329e+06	3156819	3.40338e+06	3684995	4438770	3921110	3985440	2.39133e+06	3.94619e+06	4426569	4022486	2847488	3.86503e+06	3.96111e+06	4724191	4392971	4.55451e+06	5014620	4021537	3.82661e+06	5044299	6012131	4.95277e+06	3.90612e+06	4.09413e+06	4.60401e+06	3.82992e+06	4596650	4.57173e+06	4251446	4553609	2.70141e+06	0.00123722	3.38115e+06	3.80305e+06	3.95365e+06	4.47374e+06	4.77839e+06	4.40253e+06	4.13209e+06	512168	-1.46618	sp|Q9UHY1|NRBP_HUMAN	0
711	sp|P30533|AMRP_HUMAN	34600000	34500000	26300000	30000000	28200000	30900000	27200000	39100000	28400000	38800000	24900000	36700000	35700000	34800000	33600000	34300000	28900000	28500000	36800000	39700000	34900000	35100000	34600000	35200000	45700000	38200000	42500000	32900000	33700000	37200000	38000000	44100000	36800000	35400000	35400000	43100000	0.00128593	30450000	32550000	33950000	35150000	37700000	37400000	3.45333e+07	2.8133e+06	-1.45144	sp|P30533|AMRP_HUMAN	0
712	sp|Q9BQ04|RBM4B_HUMAN	2.81058e+06	2.7777e+06	1539671	3.09182e+06	1.94224e+06	2.35341e+06	1.90435e+06	3.16719e+06	1.6884e+06	3.35139e+06	2.61564e+06	3443598	2828743	3.35561e+06	2785127	3.90305e+06	2857745	2.98797e+06	3.06664e+06	2.99231e+06	3.18079e+06	3.95903e+06	3851413	2.93836e+06	3.75608e+06	3.10638e+06	3366862	3401616	3.42052e+06	3481705	2.98244e+06	3.65546e+06	2.8675e+06	3.52541e+06	3793479	3.32302e+06	0.00128658	2.56556e+06	2891416	2.92286e+06	3.12372e+06	3.41107e+06	3424215	3.05647e+06	332141	-1.47803	sp|Q9BQ04|RBM4B_HUMAN	0
713	sp|Q9NXW2|DJB12_HUMAN	8326740	10500000	8894171	8.0494e+06	7800213	9378949	9953823	12100000	8.0618e+06	12000000	8621928	10600000	9708679	8876816	9140124	8988856	8480082	7.92378e+06	10900000	11400000	10300000	8512318	11300000	10200000	9874512	11800000	9906831	11600000	11700000	11000000	10800000	15000000	10800000	11200000	11200000	11900000	0.00129485	8.61046e+06	1.02769e+07	8932836	10600000	11300000	11200000	1.01534e+07	1.13976e+06	-1.35372	sp|Q9NXW2|DJB12_HUMAN	0
714	sp|P62273|RS29_HUMAN	64100000	70500000	27200000	66000000	45500000	63800000	45200000	44800000	46400000	76600000	91300000	112000000	94400000	92700000	73900000	126000000	49000000	105000000	107000000	113000000	68500000	129000000	95200000	92900000	111000000	92100000	104000000	78000000	91600000	99200000	101000000	95700000	86100000	93700000	94800000	71600000	0.00129485	63950000	61500000	93550000	101100000	95650000	94250000	85000000	1.74737e+07	-1.20467	sp|P62273|RS29_HUMAN	0
715	sp|P49368|TCPG_HUMAN	1060000000	1020000000	931000000	941000000	989000000	990000000	1050000000	894000000	1100000000	856000000	1010000000	1030000000	1140000000	1080000000	1090000000	1010000000	1070000000	1100000000	1140000000	1080000000	1110000000	1070000000	1070000000	1110000000	1080000000	1160000000	1210000000	1150000000	1160000000	1180000000	1220000000	1210000000	1130000000	1120000000	1080000000	829000000	0.00132128	989500000	1020000000	1085000000	1095000000	1160000000	1125000000	1.07908e+09	6.39691e+07	-1.40042	sp|P49368|TCPG_HUMAN	0
716	sp|Q15021|CND1_HUMAN	150000000	148000000	136000000	135000000	138000000	135000000	154000000	146000000	150000000	125000000	144000000	123000000	160000000	153000000	146000000	140000000	147000000	146000000	162000000	159000000	154000000	154000000	152000000	148000000	146000000	163000000	158000000	158000000	164000000	161000000	166000000	168000000	170000000	164000000	152000000	126000000	0.00133264	137000000	145000000	146500000	154000000	159500000	165000000	1.51167e+08	1.02892e+07	-1.37685	sp|Q15021|CND1_HUMAN	0
717	sp|Q9NV06|DCA13_HUMAN	6.09164e+06	5.53534e+06	5639190	6494631	6.11269e+06	6725788	7547188	3479999	7464229	2.40203e+06	7429247	6.01649e+06	8204711	7773650	7.95074e+06	7056497	7235301	8730680	9223964	9791335	8998555	9925656	9185966	8350216	5.43788e+06	9655274	10300000	10400000	10600000	9271727	9855667	13800000	10300000	10300000	9109711	2.96327e+06	0.00134894	6.10216e+06	6.72287e+06	7.86219e+06	9204965	9977637	1.00778e+07	8.32461e+06	1.69115e+06	-1.31416	sp|Q9NV06|DCA13_HUMAN	0
718	sp|O75643|U520_HUMAN	692000000	705000000	719000000	713000000	698000000	708000000	745000000	651000000	805000000	627000000	733000000	704000000	759000000	815000000	750000000	733000000	785000000	737000000	800000000	767000000	819000000	832000000	827000000	732000000	710000000	841000000	860000000	839000000	829000000	783000000	806000000	891000000	832000000	845000000	792000000	617000000	0.00134984	706500000	718500000	754500000	809500000	834000000	819000000	7.73667e+08	5.45918e+07	-1.23034	sp|O75643|U520_HUMAN	0
719	sp|Q6FI81-3|CPIN1_HUMAN;sp|Q6FI81|CPIN1_HUMAN	74900000	70900000	55600000	67300000	65800000	62000000	61600000	61200000	63000000	64000000	75300000	86400000	73900000	83500000	78400000	79700000	70100000	78900000	82500000	75800000	80700000	90400000	80100000	69400000	83400000	82600000	86600000	74500000	79600000	78400000	72200000	79000000	82200000	82300000	82600000	60000000	0.00136192	66550000	63500000	78650000	80400000	81100000	80600000	7.51333e+07	7.93219e+06	-1.08209	sp|Q6FI81-3|CPIN1_HUMAN;sp|Q6FI81|CPIN1_HUMAN	0
720	sp|Q9BTE3-2|MCMBP_HUMAN	62400000	73800000	55900000	70500000	65500000	61000000	73700000	54000000	68600000	45300000	69800000	74500000	71300000	70200000	75300000	67700000	77200000	76300000	83500000	75600000	83000000	83700000	87600000	70300000	69400000	82600000	85900000	85500000	89900000	81800000	82300000	96900000	86400000	87500000	84700000	46100000	0.00140852	63950000	69200000	73300000	83250000	84050000	85550000	76550000	9.00539e+06	-1.39916	sp|Q9BTE3-2|MCMBP_HUMAN	0
721	sp|Q96FJ0|STALP_HUMAN	454659	702189	580046	798926	840677	664707	430399	904742	572760	901140	676222	830919	709063	930883	808489	1.07979e+06	961364	846091	670515	1124857	847260	889422	926984	1.14765e+06	755490	887414	747511	1.11213e+06	786898	1.31003e+06	1.0085e+06	875184	1.06804e+06	1.32099e+06	1.02681e+06	1.4933e+06	0.00145609	683448	753570	888487	908203	837156	1.04743e+06	853048	127274	-1.33256	sp|Q96FJ0|STALP_HUMAN	0
722	sp|Q9H814|PHAX_HUMAN	10700000	11400000	11200000	11200000	10200000	9861544	11800000	11400000	13700000	9104353	10900000	14800000	13400000	12700000	12400000	12100000	11500000	12600000	13100000	12600000	12100000	13600000	13700000	13600000	13900000	13600000	12700000	14400000	12500000	14600000	14600000	15000000	14900000	13000000	13600000	9325123	0.00146337	10950000	11600000	12500000	13350000	13750000	14100000	1.27083e+07	1.24877e+06	-1.40806	sp|Q9H814|PHAX_HUMAN	0
723	sp|Q8N5I9|CL045_HUMAN	958566	738469	477728	502669	472554	535065	958728	1.10889e+06	468433	788496	644573	382931	997362	884198	599113	776068	515943	542687	1.3595e+06	1.21987e+06	948706	741800	773617	1.02775e+06	1.28709e+06	1.03894e+06	1.11708e+06	631334	1.05377e+06	1.17473e+06	1.39978e+06	935230	740882	915155	919861	1.1494e+06	0.00146337	518867	716535	687590	988229	1.08542e+06	927546	820698	214117	-1.40965	sp|Q8N5I9|CL045_HUMAN	0
724	sp|Q6IQ22|RAB12_HUMAN	714549	741272	811008	860323	487968	1.02956e+06	855730	1.18951e+06	692532	1.15022e+06	660334	1085400	916889	1.1829e+06	754877	859522	672752	1167629	837351	1.10725e+06	926628	1.03928e+06	804306	1.38195e+06	1.13898e+06	1.15271e+06	1.097e+06	1.26189e+06	873566	1.43007e+06	1.20862e+06	1.18166e+06	1.21195e+06	1.50549e+06	866613	1.46319e+06	0.00152645	776140	970565	888206	982952	1.14585e+06	1.21028e+06	995665	160714	-1.36594	sp|Q6IQ22|RAB12_HUMAN	0
725	sp|Q96FQ6|S10AG_HUMAN	38300000	46000000	33700000	37000000	34400000	34700000	37300000	40300000	39400000	52400000	42300000	39900000	43200000	43300000	42800000	44300000	38600000	46000000	47800000	44000000	39600000	52300000	39800000	39800000	55100000	52900000	50600000	37900000	44700000	42100000	46100000	46800000	50100000	46900000	46600000	54800000	0.00154255	35850000	40100000	43250000	41900000	47650000	46850000	42600000	4.38839e+06	-1.53815	sp|Q96FQ6|S10AG_HUMAN	0
726	sp|Q96KB5-2|TOPK_HUMAN;sp|Q96KB5|TOPK_HUMAN	79900000	75500000	66000000	58100000	69200000	65800000	79500000	65200000	71300000	70000000	67100000	68700000	83800000	76600000	71900000	61300000	62600000	74900000	89900000	82500000	79700000	72200000	65700000	69700000	89600000	91400000	98100000	74300000	83700000	79500000	93800000	87600000	87600000	76000000	75100000	71100000	0.00156212	67600000	69350000	73400000	75950000	86650000	81800000	7.57917e+07	7.32594e+06	-1.11817	sp|Q96KB5-2|TOPK_HUMAN;sp|Q96KB5|TOPK_HUMAN	0
727	sp|Q9HB71|CYBP_HUMAN	277000000	277000000	255000000	286000000	241000000	247000000	271000000	287000000	309000000	238000000	295000000	248000000	313000000	358000000	277000000	258000000	328000000	269000000	362000000	310000000	339000000	307000000	334000000	283000000	349000000	290000000	322000000	327000000	313000000	284000000	308000000	330000000	299000000	310000000	312000000	254000000	0.00158805	266000000	279000000	295000000	322000000	317500000	309000000	2.98083e+08	2.22315e+07	-1.44314	sp|Q9HB71|CYBP_HUMAN	0
728	sp|Q08379|GOGA2_HUMAN	29500000	22600000	23600000	22500000	19400000	21600000	25900000	23700000	23900000	18400000	23000000	23200000	26700000	27800000	26100000	24800000	24300000	23500000	24700000	24200000	25200000	24100000	27100000	26500000	28400000	25400000	30800000	24700000	26000000	27200000	30100000	31100000	28200000	26600000	28000000	23700000	0.00158805	22550000	23450000	25450000	24950000	26600000	28100000	2.51833e+07	2.02871e+06	-1.29803	sp|Q08379|GOGA2_HUMAN	0
729	sp|Q9UKK3|PARP4_HUMAN	690448	721987	459292	307811	574742	845700	1.37345e+06	638688	755040	622864	834034	704680	825986	1.12959e+06	1498267	801265	1.08731e+06	790145	1.86359e+06	1.68624e+06	1.33288e+06	1.11188e+06	985677	1.21578e+06	1.32366e+06	1.13386e+06	1.30733e+06	1.07398e+06	1189289	941150	965493	1.9184e+06	1.38448e+06	836762	1.32515e+06	423455	0.00160237	632595	729860	956646	1.27433e+06	1.16157e+06	1.14532e+06	983388	257165	-1.36408	sp|Q9UKK3|PARP4_HUMAN	0
730	sp|Q14674|ESPL1_HUMAN	0	0	0	0	0	0	0	0	12319.5	0	32217.7	30080.1	32167.3	73789	24673.3	66731.2	0	0	104654	91160.9	58998.5	44818.4	19615.5	9389.28	221918	24404.3	95533.5	40733.2	43814	111634	49250.6	99994.6	47533.9	45523.7	29808.8	0	0.00167799	0	6159.73	28420.3	51908.4	69673.8	46528.8	33781.8	27247.9	-1.2398	sp|Q14674|ESPL1_HUMAN	0
731	sp|Q15003|CND2_HUMAN	58100000	61700000	49000000	56900000	49300000	54300000	50800000	53400000	50000000	55600000	56700000	56000000	61800000	62200000	56900000	65100000	45000000	60300000	66100000	67400000	57600000	65500000	56600000	60300000	65000000	63400000	66700000	60000000	61500000	58200000	62800000	71000000	61100000	62000000	64800000	56100000	0.00170059	55600000	54500000	61050000	62900000	62450000	62400000	5.98167e+07	3.75988e+06	-1.12149	sp|Q15003|CND2_HUMAN	0
732	sp|Q9UDY4|DNJB4_HUMAN	14500000	16300000	10200000	12400000	11100000	12600000	11200000	10700000	12300000	10900000	13300000	15900000	16600000	15700000	14900000	15300000	12600000	15500000	19800000	19700000	15700000	25000000	13900000	15800000	28300000	18300000	17900000	13900000	16700000	15600000	18300000	16800000	15900000	16700000	15900000	11400000	0.00170059	12500000	11750000	15400000	17750000	17300000	16300000	1.51667e+07	2.50393e+06	-1.06499	sp|Q9UDY4|DNJB4_HUMAN	0
733	sp|Q93063-2|EXT2_HUMAN;sp|Q93063-3|EXT2_HUMAN;sp|Q93063|EXT2_HUMAN	476755	466107	317071	386628	181234	310689	650475	254650	515809	39531.6	654209	340838	757899	807591	674871	726595	569221	608956	788590	841702	868571	529604	734357	833957	314913	789095	814736	935488	711227	809058	885774	883072	656426	804619	803911	43188.7	0.00170059	351850	428323	700733	811274	799076	804265	649253	206221	-1.44216	sp|Q93063-2|EXT2_HUMAN;sp|Q93063-3|EXT2_HUMAN;sp|Q93063|EXT2_HUMAN	0
734	sp|Q14562|DHX8_HUMAN	14200000	14000000	14300000	12100000	12300000	14300000	15400000	13800000	15900000	11900000	14600000	11200000	18400000	16900000	14000000	15200000	15000000	14900000	18900000	16800000	17400000	15300000	16000000	15100000	16500000	19200000	18100000	17500000	15300000	15300000	19100000	15000000	17500000	14900000	13500000	11900000	0.00171469	14100000	14200000	15100000	16400000	17000000	14950000	1.52917e+07	1.17576e+06	-1.01353	sp|Q14562|DHX8_HUMAN	0
735	sp|Q6GMV3|PTRD1_HUMAN	20800000	23600000	17900000	21300000	17000000	20100000	15600000	19700000	18300000	20400000	19100000	26300000	21200000	25500000	22900000	24400000	16600000	24200000	26100000	25000000	23700000	28800000	22700000	21900000	30500000	24400000	24800000	26500000	26200000	23800000	20300000	25900000	23000000	28600000	24700000	18400000	0.00172168	20450000	19400000	23550000	24350000	25500000	23850000	22850000	2.38432e+06	-1.00657	sp|Q6GMV3|PTRD1_HUMAN	0
736	sp|P00533|EGFR_HUMAN	114000000	111000000	104000000	100000000	113000000	116000000	118000000	93300000	123000000	96000000	118000000	121000000	127000000	116000000	120000000	109000000	113000000	113000000	127000000	140000000	130000000	120000000	131000000	122000000	129000000	152000000	152000000	120000000	135000000	140000000	146000000	189000000	130000000	120000000	139000000	91400000	0.00172477	112000000	118000000	114500000	128500000	137500000	134500000	1.24167e+08	1.07966e+07	-1.1269	sp|P00533|EGFR_HUMAN	0
737	sp|P43243|MATR3_HUMAN	679000000	628000000	587000000	607000000	588000000	632000000	596000000	637000000	644000000	637000000	647000000	688000000	679000000	675000000	633000000	661000000	624000000	670000000	690000000	646000000	670000000	643000000	625000000	628000000	751000000	656000000	750000000	679000000	695000000	668000000	728000000	696000000	665000000	689000000	723000000	613000000	0.00174458	617500000	640500000	665500000	644500000	687000000	692500000	6.57917e+08	2.90386e+07	-1.39182	sp|P43243|MATR3_HUMAN	0
738	sp|Q96EK7|F120B_HUMAN	4357268	4.3239e+06	3.65662e+06	3459994	3.30414e+06	3.60754e+06	3926646	4087515	3671127	3.79343e+06	3726407	2558839	4286490	4373978	4.05802e+06	2066765	4.66418e+06	4358921	4972761	4229198	4.51318e+06	4.42463e+06	3.49655e+06	3.9918e+06	4.97276e+06	5462344	4.36094e+06	4.60228e+06	4541890	4497003	4.1678e+06	5.92063e+06	5128948	4.40765e+06	4587567	4539824	0.00174458	3.63208e+06	3.75992e+06	4.32271e+06	4.32692e+06	4.57209e+06	4.5637e+06	4.19623e+06	404476	-1.39477	sp|Q96EK7|F120B_HUMAN	0
739	sp|Q9Y5J1|UTP18_HUMAN	30800000	35100000	28900000	32400000	31700000	32000000	31700000	31600000	32800000	32900000	38300000	35100000	29500000	37200000	36200000	41000000	36900000	38100000	35500000	38500000	32100000	42700000	37900000	37600000	33400000	36800000	36100000	39800000	40500000	38000000	35100000	40300000	37700000	42900000	41200000	34300000	0.00175394	31850000	32850000	37050000	37750000	37400000	39000000	3.59833e+07	2.90752e+06	-1.4216	sp|Q9Y5J1|UTP18_HUMAN	0
740	sp|Q2VPB7|AP5B1_HUMAN	1.02984e+06	1.1541e+06	1.04806e+06	1.07121e+06	732278	1381178	1.20671e+06	949233	1.01811e+06	1.25781e+06	1.41072e+06	571185	1.08041e+06	1686462	1.18882e+06	1.20836e+06	958203	1.48837e+06	1.15604e+06	1.18942e+06	1.24439e+06	1271161	1.48153e+06	1.18931e+06	1.34119e+06	1.34347e+06	2.06847e+06	1.46183e+06	1339397	1.54753e+06	1.20602e+06	1846844	1.32048e+06	1.49755e+06	1.76283e+06	1.45215e+06	0.00177923	1.05963e+06	1.11241e+06	1.19859e+06	1.21691e+06	1.40265e+06	1.47485e+06	1.24417e+06	162827	-1.13334	sp|Q2VPB7|AP5B1_HUMAN	0
741	sp|Q9Y5R8|TPPC1_HUMAN	1.7829e+06	1.73189e+06	1.20275e+06	599905	1.10172e+06	940850	1.45329e+06	974996	1648037	1.45687e+06	1.89296e+06	1.67729e+06	2411270	2.00473e+06	1.64126e+06	0	2266205	1.34328e+06	2.05705e+06	2776893	1.90061e+06	1.80656e+06	1.53521e+06	1.89657e+06	2174458	2.0101e+06	2.61748e+06	1773638	2.55123e+06	2.42231e+06	2328594	4024127	2.2185e+06	2.02382e+06	1635584	2.00008e+06	0.00190083	1.15224e+06	1.55246e+06	1.823e+06	1.89859e+06	2.29838e+06	2.12116e+06	1.80764e+06	410440	-1.59683	sp|Q9Y5R8|TPPC1_HUMAN	0
742	sp|O75694|NU155_HUMAN	226000000	213000000	220000000	213000000	222000000	210000000	233000000	193000000	234000000	185000000	238000000	203000000	228000000	245000000	218000000	220000000	256000000	231000000	255000000	237000000	246000000	243000000	251000000	242000000	213000000	253000000	264000000	254000000	268000000	256000000	254000000	252000000	254000000	256000000	249000000	181000000	0.00195076	216500000	218000000	229500000	244500000	255000000	253000000	2.36083e+08	1.71389e+07	-1.14263	sp|O75694|NU155_HUMAN	0
743	sp|P61201-2|CSN2_HUMAN;sp|P61201|CSN2_HUMAN	43500000	50800000	40700000	45900000	47700000	46400000	47400000	50700000	44600000	53300000	46000000	49800000	53000000	50400000	50300000	44600000	42700000	48100000	54900000	50800000	52300000	48300000	48200000	48800000	44000000	60400000	48400000	52100000	53400000	51900000	63100000	53900000	54400000	54900000	52400000	50300000	0.00205051	46150000	48600000	49200000	49800000	52000000	54150000	4.99833e+07	2.78149e+06	-1.37816	sp|P61201-2|CSN2_HUMAN;sp|P61201|CSN2_HUMAN	0
744	sp|P53634|CATC_HUMAN	5164112	4.82582e+06	2.79922e+06	4.00519e+06	3893040	4.13822e+06	4.16649e+06	3347015	4.61608e+06	3.76463e+06	5760028	4.80387e+06	5428183	6.03646e+06	5086447	5.12708e+06	2.9054e+06	5.10899e+06	6076755	7255922	4.96677e+06	6.86724e+06	4503404	4160479	5459999	6327443	5499677	4.44996e+06	5.77463e+06	5092275	7.74889e+06	9008997	6474909	6424023	6.23988e+06	4.13708e+06	0.00206722	4.0717e+06	4.39129e+06	5118037	5.52176e+06	5479838	6449466	5.17202e+06	856984	-1.28394	sp|P53634|CATC_HUMAN	0
745	sp|Q96B23-2|CR025_HUMAN	4746860	5.07238e+06	4.07999e+06	3.94131e+06	4258273	4.03582e+06	4499629	4818392	4.18672e+06	4.69387e+06	4843392	4074374	4290552	4.717e+06	4.81398e+06	3.68264e+06	4.08212e+06	4.78641e+06	5026621	5.08236e+06	5644121	4043894	5.57622e+06	5114276	4.99526e+06	4597477	4.7889e+06	5356558	5980604	5752398	4.64162e+06	5.07048e+06	5201454	5519397	5465441	4.52237e+06	0.00206981	4.16913e+06	4.59675e+06	4.50378e+06	5.09832e+06	5.17591e+06	5.13597e+06	4.77997e+06	416610	-1.46622	sp|Q96B23-2|CR025_HUMAN	0
746	sp|Q969P0|IGSF8_HUMAN	1.04703e+06	436510	628328	956180	966776	1.15185e+06	1.29171e+06	1.74722e+06	952763	1.30745e+06	845223	1.54782e+06	1.59871e+06	1.19424e+06	1.25372e+06	1.24232e+06	510057	850744	1.39951e+06	1.72673e+06	1.09777e+06	1.37422e+06	1.38039e+06	1.66098e+06	1.72186e+06	648118	1.77287e+06	1.70694e+06	1.50705e+06	1.58606e+06	1.78137e+06	2785919	864474	1.80604e+06	2.01546e+06	1.84182e+06	0.00206981	961478	1299581	1.21828e+06	1.38995e+06	1.6465e+06	1.82393e+06	1.38995e+06	308344	-1.3896	sp|Q969P0|IGSF8_HUMAN	0
747	sp|Q9Y664|KPTN_HUMAN	448431	478715	411421	515274	431245	423726	458978	515907	442508	564710	482414	645106	517554	454407	558192	472001	458537	502003	571559	501181	491081	806923	755637	541272	865061	618788	530298	649395	833526	581787	401823	727720	590089	511163	659367	577616	0.00206981	439838	499160	487002	556415	634091	583852	533393	71123.5	-1.31539	sp|Q9Y664|KPTN_HUMAN	0
748	sp|Q14156|EFR3A_HUMAN	34573.4	1.54235e+06	1.00858e+06	1.34698e+06	1.5231e+06	1.242e+06	19688.9	1.10566e+06	39266.5	1.11346e+06	2.1233e+06	2.06129e+06	1.91254e+06	1.79869e+06	53258.6	1.80433e+06	71314.4	2.05881e+06	1.49588e+06	2.1894e+06	2.51363e+06	2.08902e+06	1490961	2.11552e+06	2.37771e+06	1.90702e+06	2.48061e+06	2182592	2.47895e+06	2.35923e+06	1.74125e+06	1.82143e+06	2148165	1.7233e+06	2.28575e+06	1.62136e+06	0.00206981	1.29449e+06	1.10956e+06	1.80151e+06	2.10227e+06	2.36847e+06	1.78134e+06	1.74294e+06	474886	-0.944329	sp|Q14156|EFR3A_HUMAN	0
749	sp|Q9UK99-2|FBX3_HUMAN;sp|Q9UK99|FBX3_HUMAN	885014	2116697	1.22536e+06	1.73463e+06	1.0711e+06	918526	1.15578e+06	1.59239e+06	1.75248e+06	1.81366e+06	1.32104e+06	1.00698e+06	587557	1.29027e+06	1.23225e+06	1.43875e+06	1.93731e+06	1.51825e+06	1651704	2.38887e+06	1797929	1.6542e+06	1.96615e+06	1.44887e+06	1.82167e+06	2.05505e+06	2.18553e+06	2.63359e+06	2.14885e+06	1625960	1.72567e+06	1924715	1.56656e+06	1.76448e+06	2.21956e+06	1.97589e+06	0.00213205	1148228	1.45672e+06	1.36451e+06	1.72606e+06	2.10195e+06	1.8446e+06	1.60701e+06	348557	-1.31623	sp|Q9UK99-2|FBX3_HUMAN;sp|Q9UK99|FBX3_HUMAN	0
750	sp|Q9Y3C7|MED31_HUMAN	1.40997e+06	1.74887e+06	1.48443e+06	1.07844e+06	1.2327e+06	640568	1.48201e+06	1.8904e+06	1.62294e+06	525364	1335204	1491280	1.38963e+06	1799074	1.5831e+06	2.0098e+06	1.53647e+06	1.36457e+06	2106221	736043	2.03954e+06	1.94373e+06	2.0686e+06	1.71243e+06	1.81501e+06	1888821	1.89492e+06	1.70447e+06	1.64855e+06	1.57423e+06	2169871	2.74761e+06	2332897	2.04201e+06	1.93837e+06	1.62658e+06	0.00216837	1.32133e+06	1.48665e+06	1559785	1.99164e+06	1.75974e+06	2.10594e+06	1.70418e+06	303932	-1.25965	sp|Q9Y3C7|MED31_HUMAN	0
751	sp|Q9Y4P1-2|ATG4B_HUMAN;sp|Q9Y4P1-6|ATG4B_HUMAN;sp|Q9Y4P1|ATG4B_HUMAN	6783666	7.795e+06	6384763	6746449	7206029	6.24879e+06	7210793	4953401	7.28249e+06	4651022	6835281	5608978	8505005	7468514	7709050	8.09499e+06	7.7587e+06	6894266	9120542	10000000	8464936	9455840	9606722	7681288	5.66255e+06	9326120	8959360	8391325	9255924	8061084	8.0421e+06	7639318	8406333	7861098	7997983	4.63165e+06	0.00216973	6.76506e+06	6.22213e+06	7.73387e+06	9288191	8.67534e+06	7.92954e+06	7.76902e+06	1.14517e+06	-0.876692	sp|Q9Y4P1-2|ATG4B_HUMAN;sp|Q9Y4P1-6|ATG4B_HUMAN;sp|Q9Y4P1|ATG4B_HUMAN	0
752	sp|Q9H0A0|NAT10_HUMAN	241000000	253000000	221000000	255000000	250000000	279000000	262000000	248000000	269000000	250000000	282000000	254000000	271000000	252000000	253000000	250000000	279000000	265000000	266000000	276000000	268000000	266000000	293000000	269000000	253000000	295000000	286000000	283000000	278000000	289000000	284000000	309000000	281000000	276000000	272000000	244000000	0.00217994	251500000	258000000	259000000	268500000	284500000	278500000	2.66667e+08	1.28478e+07	-1.18048	sp|Q9H0A0|NAT10_HUMAN	0
753	sp|Q96JB5|CK5P3_HUMAN	11800000	12800000	11600000	13000000	13700000	12200000	11200000	10500000	14000000	9967382	13400000	14300000	13800000	13900000	12800000	13100000	14800000	14300000	14800000	15300000	15200000	15600000	14400000	13700000	13200000	14300000	14900000	15000000	14300000	14700000	14300000	13800000	14100000	14800000	14400000	10200000	0.0021908	12500000	12300000	13850000	15000000	14500000	14200000	13725000	1.09533e+06	-1.11838	sp|Q96JB5|CK5P3_HUMAN	0
754	sp|Q9P000|COMD9_HUMAN	20000000	21200000	13700000	16400000	16200000	16600000	19500000	16100000	21300000	13400000	21600000	16100000	24000000	27300000	22000000	18600000	17400000	21500000	26700000	20900000	26200000	28300000	23300000	20000000	22800000	25500000	25700000	23600000	23000000	23800000	21900000	28100000	24800000	27000000	23200000	10100000	0.00220041	16500000	17800000	21750000	24750000	23700000	24000000	2.14167e+07	3.47457e+06	-1.41504	sp|Q9P000|COMD9_HUMAN	0
755	sp|Q15370-2|ELOB_HUMAN;sp|Q15370|ELOB_HUMAN	41900000	53000000	27400000	47700000	42900000	41700000	38700000	38400000	39000000	38000000	50300000	60100000	55800000	60200000	59300000	51400000	43100000	62000000	58400000	57500000	52000000	72800000	65500000	50900000	63500000	66300000	56400000	47200000	50600000	47200000	48000000	59100000	50200000	53800000	54500000	56100000	0.00233362	42400000	38850000	57550000	57950000	53500000	54150000	5.07333e+07	8.10596e+06	-1.02805	sp|Q15370-2|ELOB_HUMAN;sp|Q15370|ELOB_HUMAN	0
756	sp|Q9NRZ9-2|HELLS_HUMAN;sp|Q9NRZ9|HELLS_HUMAN	26400000	27900000	26600000	20100000	26700000	23900000	33200000	27200000	26400000	27400000	25600000	22000000	28700000	29900000	29400000	23700000	26500000	29500000	33200000	32500000	32100000	29400000	31100000	31700000	24600000	30000000	30200000	30600000	29200000	30600000	31700000	30200000	30300000	28700000	29500000	27400000	0.00233723	26500000	26800000	29050000	31900000	30100000	29850000	2.90333e+07	2.07019e+06	-1.22372	sp|Q9NRZ9-2|HELLS_HUMAN;sp|Q9NRZ9|HELLS_HUMAN	0
757	sp|P17568|NDUB7_HUMAN	18100000	18100000	17600000	17400000	17500000	18600000	19800000	17900000	18300000	17000000	17900000	19900000	20700000	20100000	19600000	20500000	18800000	18800000	22300000	20900000	20000000	20800000	16700000	21200000	19100000	20300000	22700000	18100000	21500000	22100000	22200000	19300000	20500000	20400000	22600000	17200000	0.00233723	17850000	18100000	19850000	20850000	20900000	20450000	1.96667e+07	1.36553e+06	-1.33038	sp|P17568|NDUB7_HUMAN	0
758	sp|Q9HD15|SRA1_HUMAN	11700000	11700000	6891836	9247910	8041071	9075298	9405738	10600000	8056603	12700000	9156331	12300000	13600000	10700000	11400000	10700000	7415193	11300000	12000000	13300000	11000000	14100000	10800000	11100000	16400000	13400000	13200000	10700000	11600000	12100000	13200000	12000000	11400000	11400000	12100000	11900000	0.00234573	9161604	10002869	11000000	11550000	12650000	11950000	1.10524e+07	1.28724e+06	-1.46888	sp|Q9HD15|SRA1_HUMAN	0
759	sp|Q13247-3|SRSF6_HUMAN;sp|Q13247|SRSF6_HUMAN	162000000	196000000	146000000	155000000	156000000	174000000	155000000	171000000	144000000	184000000	156000000	182000000	178000000	168000000	162000000	178000000	162000000	160000000	177000000	185000000	183000000	207000000	218000000	178000000	203000000	180000000	187000000	183000000	186000000	181000000	193000000	179000000	172000000	172000000	194000000	186000000	0.00234927	159000000	163500000	165000000	184000000	184500000	182500000	1.73083e+08	1.17789e+07	-1.19564	sp|Q13247-3|SRSF6_HUMAN;sp|Q13247|SRSF6_HUMAN	0
760	sp|Q9UHI6|DDX20_HUMAN	45300000	44800000	39600000	40500000	40900000	40400000	44200000	38300000	44900000	35300000	44200000	33600000	48600000	48600000	46200000	42900000	45300000	42400000	54000000	46600000	48800000	43100000	50800000	45900000	48900000	48700000	49200000	45300000	48000000	49700000	48200000	43800000	52300000	44000000	48900000	36100000	0.00240236	40700000	41250000	45750000	47700000	48800000	46100000	45050000	3.34784e+06	-1.29935	sp|Q9UHI6|DDX20_HUMAN	0
761	sp|P11441|UBL4A_HUMAN	15300000	21400000	10200000	14700000	11900000	15300000	13900000	16000000	14700000	19000000	17500000	20300000	16300000	18000000	18700000	15800000	15600000	18800000	19100000	17000000	16200000	18200000	18800000	20100000	23000000	19800000	18800000	16400000	21100000	19400000	20400000	18400000	19100000	20400000	18800000	17200000	0.00245958	15000000	16750000	17150000	18500000	19600000	18950000	1.76583e+07	1.69098e+06	-1.57207	sp|P11441|UBL4A_HUMAN	0
762	sp|Q96P11-2|NSUN5_HUMAN	9991511	12900000	7.83997e+06	11900000	9004582	11900000	13300000	9950880	13600000	10900000	13000000	11900000	11400000	13000000	13700000	13300000	10000000	13900000	14100000	14800000	13700000	14300000	12600000	12600000	10100000	16000000	14000000	15200000	15100000	14500000	14600000	11100000	15900000	15500000	15100000	10600000	0.00247227	1.09458e+07	12450000	13150000	13900000	14800000	14850000	1.33493e+07	1.50236e+06	-1.59984	sp|Q96P11-2|NSUN5_HUMAN	0
763	sp|P58546|MTPN_HUMAN	53900000	67400000	37400000	53300000	46200000	59300000	43800000	47700000	44000000	52100000	54900000	56800000	63400000	62900000	64000000	65700000	44800000	62100000	74000000	70800000	60500000	71500000	57800000	58200000	78700000	67200000	63800000	56500000	64500000	58900000	73600000	69700000	62500000	64300000	66200000	51300000	0.00258426	53600000	49900000	63150000	65650000	64150000	65250000	6.02833e+07	6.76932e+06	-0.987298	sp|P58546|MTPN_HUMAN	0
764	sp|Q99543|DNJC2_HUMAN	32400000	33300000	27900000	32000000	33400000	31200000	32100000	28000000	31700000	37800000	33600000	31700000	36600000	40500000	35000000	34700000	31100000	38000000	39500000	38300000	34800000	40300000	35200000	36000000	36300000	41700000	36700000	39100000	37300000	34200000	39000000	33100000	37500000	39000000	38300000	26300000	0.00273592	32200000	31900000	35800000	37150000	37000000	37900000	35325000	2.62636e+06	-1.18986	sp|Q99543|DNJC2_HUMAN	0
765	sp|Q6I9Y2|THOC7_HUMAN	20800000	20000000	15700000	18300000	14100000	17000000	15900000	18000000	18300000	18800000	19700000	21600000	21900000	24000000	22400000	22600000	21500000	22100000	21700000	20900000	18600000	25000000	21300000	23200000	26500000	21900000	24900000	18700000	24800000	20800000	20000000	30400000	18700000	21300000	23000000	21900000	0.00281212	17650000	18550000	22250000	21500000	23350000	21600000	2.08167e+07	2.22344e+06	-1.42422	sp|Q6I9Y2|THOC7_HUMAN	0
766	sp|P62304|RUXE_HUMAN	274000000	288000000	274000000	271000000	270000000	297000000	298000000	293000000	301000000	315000000	305000000	210000000	305000000	293000000	326000000	267000000	285000000	279000000	341000000	357000000	329000000	300000000	296000000	308000000	352000000	334000000	345000000	291000000	307000000	277000000	336000000	398000000	352000000	310000000	312000000	301000000	0.00281625	274000000	299500000	289000000	318500000	320500000	324000000	304250000	2.01364e+07	-1.50225	sp|P62304|RUXE_HUMAN	0
767	sp|Q8WW22-2|DNJA4_HUMAN	2.47684e+06	2.34215e+06	2.59559e+06	3000473	2.1721e+06	2.93811e+06	2.4332e+06	2.24003e+06	2.9933e+06	2.16719e+06	2.86624e+06	3.45244e+06	3.15042e+06	2.84047e+06	2.44621e+06	2.33534e+06	3850599	3.05847e+06	3.42858e+06	2.77616e+06	3.8191e+06	4238967	4874127	3682219	2.16482e+06	3.5928e+06	3823954	4.21592e+06	3.88101e+06	4.04761e+06	3.71585e+06	3.03753e+06	3.49756e+06	3.92077e+06	3.20198e+06	1.67813e+06	0.00284733	2.53622e+06	2.64972e+06	2.94947e+06	3.75066e+06	3.85248e+06	3.34977e+06	3.18139e+06	557763	-1.15671	sp|Q8WW22-2|DNJA4_HUMAN	0
768	sp|P55036|PSMD4_HUMAN	114000000	127000000	101000000	111000000	112000000	101000000	113000000	125000000	106000000	133000000	102000000	125000000	130000000	122000000	119000000	118000000	96000000	113000000	136000000	126000000	128000000	121000000	130000000	112000000	129000000	141000000	118000000	123000000	124000000	120000000	140000000	133000000	130000000	132000000	120000000	130000000	0.00284946	111500000	119000000	118500000	127000000	123500000	131000000	121750000	6.91918e+06	-1.48139	sp|P55036|PSMD4_HUMAN	0
769	sp|P47813|IF1AX_HUMAN	130000000	136000000	107000000	130000000	126000000	153000000	131000000	110000000	120000000	140000000	133000000	147000000	148000000	153000000	146000000	143000000	101000000	151000000	158000000	139000000	155000000	166000000	149000000	171000000	134000000	147000000	157000000	175000000	150000000	157000000	165000000	138000000	152000000	154000000	158000000	129000000	0.00284946	130000000	132000000	147000000	156500000	153500000	153000000	1.45333e+08	1.15398e+07	-1.32874	sp|P47813|IF1AX_HUMAN	0
770	sp|P24534|EF1B_HUMAN	366000000	424000000	291000000	364000000	278000000	332000000	318000000	366000000	316000000	339000000	346000000	382000000	385000000	393000000	381000000	334000000	278000000	395000000	408000000	380000000	395000000	379000000	406000000	377000000	464000000	468000000	410000000	353000000	408000000	379000000	411000000	463000000	397000000	386000000	437000000	327000000	0.00285622	348000000	342500000	383000000	387500000	409000000	404000000	379000000	2.79517e+07	-1.10905	sp|P24534|EF1B_HUMAN	0
771	sp|P19838-2|NFKB1_HUMAN;sp|P19838|NFKB1_HUMAN	1490897	2.55631e+06	1.04452e+06	2579711	1.96673e+06	1.89203e+06	1.73668e+06	1.86747e+06	2.23399e+06	1.60521e+06	2.36516e+06	1.77952e+06	3.06193e+06	3.02195e+06	2963706	2.78821e+06	2.32105e+06	2.51346e+06	3.04854e+06	3.45718e+06	2.38906e+06	3568935	2.4792e+06	2.08028e+06	3.64518e+06	3.14141e+06	2.86705e+06	2.32903e+06	2.40679e+06	2196422	3.09042e+06	3.10706e+06	2806966	3.1476e+06	2.6119e+06	1.85302e+06	0.00287393	1.92938e+06	1.82349e+06	2.87596e+06	2.76387e+06	2.63692e+06	2.94869e+06	2.49638e+06	492795	-1.15059	sp|P19838-2|NFKB1_HUMAN;sp|P19838|NFKB1_HUMAN	0
772	sp|Q99962|SH3G2_HUMAN	615516	1.20882e+06	809431	1079192	806573	1098289	665736	860521	1.24816e+06	1.56986e+06	1.01255e+06	774335	1.15666e+06	1574347	1.16235e+06	861756	915028	950487	1.69044e+06	1.42057e+06	1.32505e+06	2270350	1.42709e+06	979251	1.95717e+06	1.81722e+06	1.54516e+06	1.47856e+06	1.46012e+06	831079	972631	1.87083e+06	1.31025e+06	1.7872e+06	1517161	1.06906e+06	0.00294979	944311	936537	1.05357e+06	1.42383e+06	1.51186e+06	1.4137e+06	1.21397e+06	263852	-1.02201	sp|Q99962|SH3G2_HUMAN	0
773	sp|P23284|PPIB_HUMAN	1190000000	1220000000	1060000000	1140000000	1120000000	1190000000	1060000000	1190000000	1080000000	1240000000	1180000000	1450000000	1230000000	1280000000	1240000000	1200000000	1120000000	1350000000	1320000000	1270000000	1120000000	1300000000	1200000000	1220000000	1450000000	1380000000	1320000000	1280000000	1430000000	1230000000	1330000000	1800000000	1330000000	1210000000	1520000000	1200000000	0.00299607	1165000000	1185000000	1235000000	1245000000	1350000000	1330000000	1.25167e+09	7.49444e+07	-1.15641	sp|P23284|PPIB_HUMAN	0
774	sp|Q9BYG3|MK67I_HUMAN	31300000	35700000	35500000	33800000	37200000	39200000	39300000	38400000	39600000	37300000	39000000	31600000	41400000	38500000	43900000	34700000	37500000	36000000	37800000	39300000	42700000	38000000	35200000	36800000	38200000	46000000	41100000	40300000	39300000	40600000	46700000	45000000	44600000	43100000	36500000	37600000	0.00300361	35600000	38700000	38000000	37900000	40450000	43850000	3.90833e+07	2.80868e+06	-1.2402	sp|Q9BYG3|MK67I_HUMAN	0
775	sp|Q9Y4U1|MMAC_HUMAN	350150	164959	240552	214953	311998	239890	500035	267794	244571	253124	300594	181301	569123	313110	314534	255288	311645	352215	621278	411368	410717	343317	358206	390419	621510	605898	332361	377345	368175	443273	343598	324151	570092	318803	256314	481519	0.00303786	240221	260459	313822	400568	410309	333875	326542	70043.6	-1.23239	sp|Q9Y4U1|MMAC_HUMAN	0
776	sp|P20839-2|IMDH1_HUMAN;sp|P20839-3|IMDH1_HUMAN;sp|P20839-4|IMDH1_HUMAN;sp|P20839-5|IMDH1_HUMAN;sp|P20839-6|IMDH1_HUMAN;sp|P20839-7|IMDH1_HUMAN;sp|P20839|IMDH1_HUMAN	27800000	34500000	25700000	32100000	27900000	28700000	35400000	24200000	47200000	28400000	38100000	32300000	34100000	41200000	48300000	35600000	37300000	36600000	42000000	46200000	39300000	41900000	43500000	31800000	41700000	45600000	55200000	32300000	44900000	41300000	41400000	57100000	51200000	37000000	47100000	23400000	0.00312661	28300000	33850000	36950000	41950000	43300000	44250000	38100000	6.24676e+06	-1.56881	sp|P20839-2|IMDH1_HUMAN;sp|P20839-3|IMDH1_HUMAN;sp|P20839-4|IMDH1_HUMAN;sp|P20839-5|IMDH1_HUMAN;sp|P20839-6|IMDH1_HUMAN;sp|P20839-7|IMDH1_HUMAN;sp|P20839|IMDH1_HUMAN	0
777	sp|Q6XZF7|DNMBP_HUMAN	7836.76	97686.9	65129.5	69615.9	81253.2	61976	55890.2	0	83027.3	87131.7	116988	59394	250830	125028	131394	52959.9	31082.1	89972.1	193914	120741	213141	156014	129103	144629	246689	175414	79446.1	86573.4	152420	178760	0	49685.9	122465	129880	175539	123836	0.00313531	67372.7	71210.7	107500	150322	163917	123151	113912	39854.6	-1.16773	sp|Q6XZF7|DNMBP_HUMAN	0
778	sp|Q8IWZ3-6|ANKH1_HUMAN	12500000	12800000	11000000	10300000	10700000	10800000	13200000	11100000	12600000	8999756	12300000	11800000	13700000	14600000	12200000	10700000	11800000	11500000	13600000	14200000	14000000	12900000	11300000	11800000	12800000	15600000	13800000	14500000	13300000	11700000	15500000	16400000	14000000	14200000	13400000	10500000	0.00319477	10900000	12050000	12000000	13250000	13550000	14100000	1.26417e+07	1.19307e+06	-1.45982	sp|Q8IWZ3-6|ANKH1_HUMAN	0
779	sp|Q9BRX5|PSF3_HUMAN	7454762	6.8731e+06	6413256	6126219	6.10045e+06	7469289	5932880	6.67019e+06	5.87783e+06	7952167	6825209	8749878	8809792	7.56108e+06	6936553	6138627	5892382	7.7162e+06	7830249	7.8523e+06	7951063	8810588	5965647	6646352	8919925	8366017	8322172	7527205	8.24718e+06	7592120	8279765	10800000	7638341	8080391	8526537	7718559	0.00321357	6.64318e+06	6.7477e+06	7.24882e+06	7.84128e+06	8.28468e+06	8180078	7.49095e+06	715177	-1.18541	sp|Q9BRX5|PSF3_HUMAN	0
780	sp|P17301|ITA2_HUMAN	46000000	43900000	42500000	42100000	42800000	46700000	44000000	44300000	46000000	45600000	49100000	53400000	52000000	47500000	52700000	50200000	51100000	52100000	43000000	47200000	48100000	47700000	50400000	46100000	53100000	57100000	49800000	50100000	52900000	51700000	55300000	59100000	49400000	53200000	50500000	43500000	0.00322328	43350000	45800000	51550000	47450000	52300000	51850000	4.87167e+07	3.73091e+06	-1.43843	sp|P17301|ITA2_HUMAN	0
781	sp|Q02535|ID3_HUMAN	48486.6	55782.6	0	66887.1	16934.2	6928.53	51445.3	0	0	0	128295	209642	94961.6	105024	79996.4	0	93045.6	204025	163517	192852	151955	278907	283871	33739.7	428821	118341	210718	62348.5	76205.7	135106	110357	125439	66744	23309.8	93083.4	0	0.00323002	32710.4	25722.7	94003.6	178185	126723	79913.7	89543.1	57715.4	-0.984706	sp|Q02535|ID3_HUMAN	0
782	sp|Q8NFH4|NUP37_HUMAN	15800000	19300000	16300000	22100000	19400000	21600000	23000000	19700000	21300000	17300000	28500000	20400000	24700000	25800000	28000000	21100000	21700000	27500000	25500000	23800000	25200000	29700000	28700000	23300000	22000000	29400000	25600000	25600000	29000000	21000000	26700000	23700000	29200000	28500000	26100000	16300000	0.00325325	19350000	20850000	25250000	25350000	25600000	26400000	23800000	2.93292e+06	-1.51726	sp|Q8NFH4|NUP37_HUMAN	0
783	sp|Q3ZAQ7|VMA21_HUMAN	26000000	29200000	28300000	25600000	24700000	27500000	26900000	32500000	26300000	29000000	32100000	30200000	29300000	30800000	30000000	26200000	31300000	31900000	33100000	24000000	31900000	26600000	23200000	29700000	32900000	31900000	30700000	30900000	32500000	35800000	37700000	32000000	30300000	33900000	30300000	33800000	0.00332445	26750000	29600000	30400000	28150000	32200000	32900000	30000000	2.34755e+06	-1.38442	sp|Q3ZAQ7|VMA21_HUMAN	0
784	sp|P63241-2|IF5A1_HUMAN;sp|P63241|IF5A1_HUMAN	790000000	833000000	584000000	674000000	633000000	653000000	608000000	727000000	629000000	747000000	668000000	730000000	790000000	755000000	734000000	771000000	593000000	790000000	795000000	827000000	716000000	973000000	686000000	669000000	1010000000	887000000	807000000	818000000	759000000	731000000	913000000	926000000	793000000	820000000	782000000	742000000	0.00341	663500000	697500000	763000000	755500000	812500000	806500000	749750000	5.92214e+07	-1.4564	sp|P63241-2|IF5A1_HUMAN;sp|P63241|IF5A1_HUMAN	0
785	sp|Q96BJ3|AIDA_HUMAN	2358788	2.6626e+06	2.07923e+06	1.92073e+06	1.57025e+06	2.51392e+06	2.55373e+06	2209217	2.70154e+06	2.69166e+06	2.38981e+06	1953964	3077914	2.72505e+06	2.77624e+06	1.78162e+06	2.24562e+06	2.64294e+06	2.89083e+06	1.86694e+06	2.19849e+06	3.07301e+06	2.50048e+06	2.14559e+06	3.24699e+06	3.34186e+06	3.27804e+06	2559030	3.04729e+06	2.92568e+06	3090913	3.77267e+06	2.59956e+06	2.71971e+06	2.59967e+06	2725863	0.00344197	2.21901e+06	2471767	2683994	2.34948e+06	3.14714e+06	2.72279e+06	2.59903e+06	330407	-1.15016	sp|Q96BJ3|AIDA_HUMAN	0
786	sp|Q3B7T1-5|EDRF1_HUMAN;sp|Q3B7T1|EDRF1_HUMAN	244927	85451.8	0	201568	137260	94881.8	140568	60278.3	264964	25981.9	242606	125848	206141	268431	157246	224818	71479.6	88425.2	416539	317238	346494	315797	379079	93036.2	168561	305619	284944	279579	355702	210178	313850	388743	447833	442820	266856	15454.5	0.00357881	116071	133208	181693	331866	282261	351297	232733	102428	-1.13896	sp|Q3B7T1-5|EDRF1_HUMAN;sp|Q3B7T1|EDRF1_HUMAN	0
[truncated: 4,995 more rows]
[truncated: 6 more columns]
