# Supplementary material for: Chromatogram libraries improve peptide detection and quantification by data independent acquisition mass spectrometry
Source: Nat Commun. 2018 Dec 3;9:5128. doi: 10.1038/s41467-018-07454-w (PMC6277451; doi:10.1038/s41467-018-07454-w)
Supplement: Supplementary file 3 — Supplementary Data 2 [file 41467_2018_7454_MOESM3_ESM.xlsx]

## Sheet: Sheet1
	Cycle Index	Wide Window (400-1000 m/z)	Narrow Window (400-500 m/z)	Narrow Window (500-600 m/z)	Narrow Window (600-700 m/z)	Narrow Window (700-800 m/z)	Narrow Window (800-900 m/z)	Narrow Window (900-1000 m/z)
Cycle T Precursor Isolation Window Centers	1	400.432	400.432	500.477	600.523	700.568	800.614	900.659
	2	424.443	404.434	504.479	604.525	704.57	804.616	904.661
	3	448.454	408.435	508.481	608.527	708.572	808.617	908.663
	4	472.465	412.437	512.483	612.528	712.574	812.619	912.665
	5	496.476	416.439	516.485	616.53	716.576	816.621	916.667
	6	520.486	420.441	520.486	620.532	720.577	820.623	920.668
	7	544.497	424.443	524.488	624.534	724.579	824.625	924.67
	8	568.508	428.445	528.49	628.536	728.581	828.626	928.672
	9	592.519	432.447	532.492	632.537	732.583	832.628	932.674
	10	616.53	436.448	536.494	636.539	736.585	836.63	936.676
	11	640.541	440.45	540.496	640.541	740.587	840.632	940.678
	12	664.552	444.452	544.497	644.543	744.588	844.634	944.679
	13	688.563	448.454	548.499	648.545	748.59	848.636	948.681
	14	712.574	452.455	552.501	652.547	752.592	852.637	952.683
	15	736.585	456.457	556.503	656.548	756.594	856.639	956.685
	16	760.596	460.459	560.505	660.55	760.596	860.641	960.687
	17	784.606	464.461	564.506	664.552	764.597	864.643	964.688
	18	808.617	468.463	568.508	668.554	768.599	868.645	968.69
	19	832.628	472.465	572.51	672.556	772.601	872.646	972.692
	20	856.639	476.466	576.512	676.557	776.603	876.648	976.694
	21	880.65	480.468	580.514	680.559	780.605	880.65	980.696
	22	904.661	484.47	584.516	684.561	784.606	884.652	984.697
	23	928.672	488.472	588.517	688.563	788.608	888.654	988.699
	24	952.683	492.474	592.519	692.565	792.61	892.656	992.701
	25	976.694	496.476	596.521	696.567	796.612	896.658	996.703
	26	1000.7	500.477	600.523	700.568	800.614	900.659	1000.7
Cycle T+1 Overlap Shifted Precursor Isolation Window Centers	27	412.437	398.431	498.476	598.522	698.567	798.613	898.658
	28	436.448	402.433	502.478	602.524	702.569	802.615	902.66
	29	460.459	406.435	506.48	606.526	706.571	806.616	906.662
	30	484.47	410.436	510.482	610.527	710.573	810.618	910.664
	31	508.481	414.438	514.484	614.529	714.575	814.62	914.666
	32	532.492	418.44	518.486	618.531	718.577	818.622	918.668
	33	556.503	422.442	522.487	622.533	722.578	822.624	922.669
	34	580.514	426.444	526.489	626.535	726.58	826.626	926.671
	35	604.525	430.445	530.491	630.537	730.582	830.627	930.673
	36	628.536	434.447	534.493	634.538	734.584	834.629	934.675
	37	652.547	438.449	538.495	638.54	738.586	838.631	938.677
	38	676.557	442.451	542.496	642.542	742.587	842.633	942.678
	39	700.568	446.453	546.498	646.544	746.589	846.635	946.68
	40	724.579	450.455	550.5	650.546	750.591	850.636	950.682
	41	748.59	454.457	554.502	654.547	754.593	854.638	954.684
	42	772.601	458.458	558.504	658.549	758.595	858.64	958.686
	43	796.612	462.46	562.506	662.551	762.596	862.642	962.688
	44	820.623	466.462	566.507	666.553	766.598	866.644	966.689
	45	844.634	470.464	570.509	670.555	770.6	870.646	970.691
	46	868.645	474.466	574.511	674.557	774.602	874.648	974.693
	47	892.656	478.467	578.513	678.558	778.604	878.649	978.695
	48	916.667	482.469	582.515	682.56	782.606	882.651	982.697
	49	940.678	486.471	586.516	686.562	786.607	886.653	986.698
	50	964.688	490.473	590.518	690.564	790.609	890.655	990.7
	51	988.699	494.475	594.52	694.566	794.611	894.657	994.702
	52		498.476	598.522	698.567	798.613	898.658	998.704
