# Supplementary material for: Chromatogram libraries improve peptide detection and quantification by data independent acquisition mass spectrometry
Source: Nat Commun. 2018 Dec 3;9:5128. doi: 10.1038/s41467-018-07454-w (PMC6277451; doi:10.1038/s41467-018-07454-w)
Supplement: Supplementary file 4 — Supplementary Data 3 [file 41467_2018_7454_MOESM4_ESM.xlsx]

## Sheet: Sheet1
Index	Score	Definition
1	primary	the log10 dot product of the intensities in the acquired spectrum, the library spectrum, and the correlation score vector, multiplied by the factorial of the number of matching ions
2	xCorrLib	the Sequest xCorr cross correlation score of the acquired spectrum and the library spectrum
3	xCorrModel	the Sequest xCorr cross correlation score of the acquired spectrum and the Sequest peptide model (only b and y ions)
4	LogDotProduct	the log10 dot product of the intensities in the acquired spectrum, the library spectrum, and the correlation score vector
5	logWeightedDotProduct	the log10 dot product of the intensities in the acquired spectrum, the library spectrum, the correlation score vector, where each ion is weighted by the background frequency of ions in the library
6	sumOfSquaredErrors	the sum of squared errors between target fragment ions in the sum normalized acquired spectrum and the sum normalized library spectrum
7	weightedSumOfSquaredErrors	the sum of squared errors between target fragment ions in the sum normalized acquired spectrum and the sum normalized library spectrum, where each ion is weighted by the background frequency of ions in the library
8	numberOfMatchingPeaks	the number of matching fragment ions between the acquired spectrum and the library spectrum
9	numberOfMatchingPeaksAboveThreshold	the number of matching fragment ions between the acquired spectrum and the library spectrum, where the intensity is greater than the acquired spectrum TIC/(1+N*N) where N is the total number of target fragment ions
10	averageAbsFragmentDeltaMass	the average absolute value of the fragment ion delta masses
11	averageFragmentDeltaMasses	the average value of the fragment ion delta masses
12	isotopeDotProduct	the precursor isotope dot product between acquired and predicted for -1, +0, +1, and +2 neutrons
13	averageAbsParentDeltaMass	the average absolute value of the precursor ion delta masses for -1, +0, +1, and +2 neutrons
14	averageParentDeltaMass	the average value of the precursor ion delta masses for -1, +0, +1, and +2 neutrons
15	eValue	the negative log10 e-value estimated using a log-linear fit
