# Supplementary material for: Chromatogram libraries improve peptide detection and quantification by data independent acquisition mass spectrometry
Source: Nat Commun. 2018 Dec 3;9:5128. doi: 10.1038/s41467-018-07454-w (PMC6277451; doi:10.1038/s41467-018-07454-w)
Supplement: Supplementary file 5 — Supplementary Data 4 [file 41467_2018_7454_MOESM5_ESM.xlsx]

## Sheet: Human chromatogram library
Chorus Project 3215: human chromatogram library demonstration (12 Files)
Chorus Identifier	File Name	Acquisition Type
190142	23aug2017_hela_serum_timecourse_4mz_narrow_1.raw	400-500 M/Z
190143	23aug2017_hela_serum_timecourse_4mz_narrow_2.raw	500-600 M/Z
190144	23aug2017_hela_serum_timecourse_4mz_narrow_3.raw	600-700 M/Z
190145	23aug2017_hela_serum_timecourse_4mz_narrow_4.raw	700-800 M/Z
190146	23aug2017_hela_serum_timecourse_4mz_narrow_5.raw	800-900 M/Z
190147	23aug2017_hela_serum_timecourse_4mz_narrow_6.raw	900-1000 M/Z
190148	23aug2017_hela_serum_timecourse_pool_dda_001.raw	DDA
190149	23aug2017_hela_serum_timecourse_pool_dda_002.raw	DDA
190150	23aug2017_hela_serum_timecourse_pool_dda_003.raw	DDA
190151	23aug2017_hela_serum_timecourse_pool_wide_001.raw	400-1000 M/Z
190152	23aug2017_hela_serum_timecourse_pool_wide_002.raw	400-1000 M/Z
190153	23aug2017_hela_serum_timecourse_pool_wide_003.raw	400-1000 M/Z

## Sheet: Yeast chromatogram library
Chorus Project 3216: yeast chromatogram library example (12 Files)
Chorus Identifier	File Name	Acquisition Type
190154	23aug2017_yeast_timecourse_4mz_narrow_1.raw	400-500 M/Z
190155	23aug2017_yeast_timecourse_4mz_narrow_2.raw	500-600 M/Z
190156	23aug2017_yeast_timecourse_4mz_narrow_3.raw	600-700 M/Z
190157	23aug2017_yeast_timecourse_4mz_narrow_4.raw	700-800 M/Z
190158	23aug2017_yeast_timecourse_4mz_narrow_5.raw	800-900 M/Z
190159	23aug2017_yeast_timecourse_4mz_narrow_6.raw	900-1000 M/Z
190160	23aug2017_yeast_timecourse_pool_dda_001.raw	DDA
190161	23aug2017_yeast_timecourse_pool_dda_002.raw	DDA
190162	23aug2017_yeast_timecourse_pool_dda_003.raw	DDA
190163	23aug2017_yeast_timecourse_pool_wide_001.raw	400-1000 M/Z
190164	23aug2017_yeast_timecourse_pool_wide_002.raw	400-1000 M/Z
190165	23aug2017_yeast_timecourse_pool_wide_003.raw	400-1000 M/Z

## Sheet: serum starvation timecourse
Chorus Project 3214: HeLa serum starvation timecourse (36 Files)
Chorus Identifier	File Name	Acquisition Type	Replicate	Starvation Timepoint
190641	23aug2017_hela_serum_timecourse_wide_1a.raw	400-1000 M/Z	1	0 hours
190642	23aug2017_hela_serum_timecourse_wide_1b.raw	400-1000 M/Z	1	2 hours
190643	23aug2017_hela_serum_timecourse_wide_1c.raw	400-1000 M/Z	1	4 hours
190644	23aug2017_hela_serum_timecourse_wide_1d.raw	400-1000 M/Z	1	8 hours
190645	23aug2017_hela_serum_timecourse_wide_1e.raw	400-1000 M/Z	1	16 hours
190646	23aug2017_hela_serum_timecourse_wide_1f.raw	400-1000 M/Z	1	24 hours
190647	23aug2017_hela_serum_timecourse_wide_2a.raw	400-1000 M/Z	2	0 hours
190648	23aug2017_hela_serum_timecourse_wide_2b.raw	400-1000 M/Z	2	2 hours
190649	23aug2017_hela_serum_timecourse_wide_2c.raw	400-1000 M/Z	2	4 hours
190650	23aug2017_hela_serum_timecourse_wide_2d.raw	400-1000 M/Z	2	8 hours
190651	23aug2017_hela_serum_timecourse_wide_2e.raw	400-1000 M/Z	2	16 hours
190652	23aug2017_hela_serum_timecourse_wide_2f.raw	400-1000 M/Z	2	24 hours
190653	23aug2017_hela_serum_timecourse_wide_3a.raw	400-1000 M/Z	3	0 hours
190654	23aug2017_hela_serum_timecourse_wide_3b.raw	400-1000 M/Z	3	2 hours
190655	23aug2017_hela_serum_timecourse_wide_3c.raw	400-1000 M/Z	3	4 hours
190656	23aug2017_hela_serum_timecourse_wide_3d.raw	400-1000 M/Z	3	8 hours
190657	23aug2017_hela_serum_timecourse_wide_3e.raw	400-1000 M/Z	3	16 hours
190658	23aug2017_hela_serum_timecourse_wide_3f.raw	400-1000 M/Z	3	24 hours
190659	23aug2017_hela_serum_timecourse_wide_4a.raw	400-1000 M/Z	4	0 hours
190660	23aug2017_hela_serum_timecourse_wide_4b.raw	400-1000 M/Z	4	2 hours
190661	23aug2017_hela_serum_timecourse_wide_4c.raw	400-1000 M/Z	4	4 hours
190662	23aug2017_hela_serum_timecourse_wide_4d.raw	400-1000 M/Z	4	8 hours
190663	23aug2017_hela_serum_timecourse_wide_4e.raw	400-1000 M/Z	4	16 hours
190664	23aug2017_hela_serum_timecourse_wide_4f.raw	400-1000 M/Z	4	24 hours
190665	23aug2017_hela_serum_timecourse_wide_5a.raw	400-1000 M/Z	5	0 hours
190666	23aug2017_hela_serum_timecourse_wide_5b.raw	400-1000 M/Z	5	2 hours
190667	23aug2017_hela_serum_timecourse_wide_5c.raw	400-1000 M/Z	5	4 hours
190668	23aug2017_hela_serum_timecourse_wide_5d.raw	400-1000 M/Z	5	8 hours
190669	23aug2017_hela_serum_timecourse_wide_5e.raw	400-1000 M/Z	5	16 hours
190670	23aug2017_hela_serum_timecourse_wide_5f.raw	400-1000 M/Z	5	24 hours
190671	23aug2017_hela_serum_timecourse_wide_6a.raw	400-1000 M/Z	6	0 hours
190672	23aug2017_hela_serum_timecourse_wide_6b.raw	400-1000 M/Z	6	2 hours
190673	23aug2017_hela_serum_timecourse_wide_6c.raw	400-1000 M/Z	6	4 hours
190674	23aug2017_hela_serum_timecourse_wide_6d.raw	400-1000 M/Z	6	8 hours
190675	23aug2017_hela_serum_timecourse_wide_6e.raw	400-1000 M/Z	6	16 hours
190676	23aug2017_hela_serum_timecourse_wide_6f.raw	400-1000 M/Z	6	24 hours

## Sheet: EGF stimulation phospho
Chorus Project 3213: HeLa phosphoproteome with EGF stimulation (36 Files)
Chorus Identifier	File Name	Acquisition Type	Replicate	Starvation Timepoint	Condition
190677	2017nov21_bcs_qe1_phospho_1a.raw	400-1000 M/Z	1	0 hours	PBS
190678	2017nov21_bcs_qe1_phospho_1b.raw	400-1000 M/Z	1	4 hours	PBS
190679	2017nov21_bcs_qe1_phospho_1c.raw	400-1000 M/Z	1	16 hours	PBS
190680	2017nov21_bcs_qe1_phospho_1d.raw	400-1000 M/Z	1	0 hours	EGF
190681	2017nov21_bcs_qe1_phospho_1e.raw	400-1000 M/Z	1	4 hours	EGF
190682	2017nov21_bcs_qe1_phospho_1f.raw	400-1000 M/Z	1	16 hours	EGF
190683	2017nov21_bcs_qe1_phospho_2a.raw	400-1000 M/Z	2	0 hours	PBS
190684	2017nov21_bcs_qe1_phospho_2b.raw	400-1000 M/Z	2	4 hours	PBS
190685	2017nov21_bcs_qe1_phospho_2c.raw	400-1000 M/Z	2	16 hours	PBS
190686	2017nov21_bcs_qe1_phospho_2d.raw	400-1000 M/Z	2	0 hours	EGF
190687	2017nov21_bcs_qe1_phospho_2e.raw	400-1000 M/Z	2	4 hours	EGF
190688	2017nov21_bcs_qe1_phospho_2f.raw	400-1000 M/Z	2	16 hours	EGF
190689	2017nov21_bcs_qe1_phospho_3a.raw	400-1000 M/Z	3	0 hours	PBS
190690	2017nov21_bcs_qe1_phospho_3b.raw	400-1000 M/Z	3	4 hours	PBS
190691	2017nov21_bcs_qe1_phospho_3c.raw	400-1000 M/Z	3	16 hours	PBS
190692	2017nov21_bcs_qe1_phospho_3d.raw	400-1000 M/Z	3	0 hours	EGF
190693	2017nov21_bcs_qe1_phospho_3e.raw	400-1000 M/Z	3	4 hours	EGF
190694	2017nov21_bcs_qe1_phospho_3f.raw	400-1000 M/Z	3	16 hours	EGF
190695	2017nov21_bcs_qe1_phospho_4a.raw	400-1000 M/Z	4	0 hours	PBS
190696	2017nov21_bcs_qe1_phospho_4b.raw	400-1000 M/Z	4	4 hours	PBS
190697	2017nov21_bcs_qe1_phospho_4c.raw	400-1000 M/Z	4	16 hours	PBS
190698	2017nov21_bcs_qe1_phospho_4d.raw	400-1000 M/Z	4	0 hours	EGF
190699	2017nov21_bcs_qe1_phospho_4e.raw	400-1000 M/Z	4	4 hours	EGF
190700	2017nov21_bcs_qe1_phospho_4f.raw	400-1000 M/Z	4	16 hours	EGF
190705	2017nov21_bcs_qe1_phospho_pool_500_600.raw	500-600 M/Z
190706	2017nov21_bcs_qe1_phospho_pool_600_700.raw	600-700 M/Z
190707	2017nov21_bcs_qe1_phospho_pool_700_800.raw	700-800 M/Z
190708	2017nov21_bcs_qe1_phospho_pool_800_900.raw	800-900 M/Z
